# Supplementary material for: Increased expression of fatty acid binding protein 4 and leptin in resident macrophages characterises atherosclerotic plaque rupture
Source: Atherosclerosis. 2013 Jan;226(1):74–81. doi: 10.1016/j.atherosclerosis.2012.09.037 (PMC3566542; doi:10.1016/j.atherosclerosis.2012.09.037)
Supplement: Supplementary file 2 [file mmc2.xls]

## Sheet: Sheet1
AFFX Probeset ID	FDR	Fold Change	Gene Symbol	Gene Title	EntrezGene ID
203980_at	0.0717	28.11	FABP4	fatty acid binding protein 4, adipocyte	2167
214146_s_at	0.0749	16.96	PPBP	pro-platelet basic protein (chemokine (C-X-C motif) ligand 7)	5473
223565_at	0.0826	12.79	PACAP	proapoptotic caspase adaptor protein	51237
221286_s_at	0.0871	12.3	PACAP	proapoptotic caspase adaptor protein	51237
204006_s_at	0.0692	7.552	FCGR3A, FCGR3B	Fc fragment of IgG, low affinity IIIa, receptor (CD16a), Fc fragment of IgG, low affinity IIIb, receptor (CD16b)	2214, 2215
217378_x_at	0.0878	7.086	LOC100130100	similar to hCG26659	100130100
205692_s_at	0.0463	6.876	CD38	CD38 molecule	952
207092_at	0.0711	6.608	LEP	leptin	3952
211644_x_at	0.0927	6.211	IGK@, IGKC, IGKV3-20, IGKV3D-11, IGKV3D-15	immunoglobulin kappa locus, immunoglobulin kappa constant, immunoglobulin kappa variable 3-20, immunoglobulin kappa variable 3D-11, immunoglobulin kappa variable 3D-15	28875, 28876, 28912, 3514, 50802
203665_at	0.0812	6.022	HMOX1	heme oxygenase (decycling) 1	3162
216207_x_at	0.0864	5.972	IGKC, IGKV1-5, LOC100130100, LOC647506, LOC650405, LOC652493, LOC652694	immunoglobulin kappa constant, immuneglobulin kappa variable 1-5, similar to hCG26659, similar to Ig kappa chain V-I region HK101 precursor, similar to Ig kappa chain V-I region HK102 precursor, similar to Ig kappa chain V-I region HK102 precursor, similar to Ig kappa chain V-I region HK102 precursor	100130100, 28299, 3514, 647506, 650405, 652493, 652694
223952_x_at	0.0694	5.907	DHRS9	dehydrogenase/reductase (SDR family) member 9	10170
224009_x_at	0.072	5.448	DHRS9	dehydrogenase/reductase (SDR family) member 9	10170
211798_x_at	0.0874	5.416	IGLJ3	immunoglobulin lambda joining 3	28831
217078_s_at	0.0943	5.257	CD300A	CD300a molecule	11314
1556180_at	0.0673	5.184	LOC729678	hypothetical protein LOC729678	729678
230333_at	0.0616	4.978	---	---	---
203535_at	0.0694	4.974	S100A9	S100 calcium binding protein A9	6280
216604_s_at	0.081	4.947	SLC7A8	solute carrier family 7 (cationic amino acid transporter, y+ system), member 8	23428
231335_at	0.0926	4.7	MS4A6E	membrane-spanning 4-domains, subfamily A, member 6E	245802
201050_at	0.0971	4.684	PLD3	phospholipase D family, member 3	23646
217157_x_at	0.0903	4.586	IGK@, IGKC, LOC647506, LOC650405, LOC652493	immunoglobulin kappa locus, immunoglobulin kappa constant, similar to Ig kappa chain V-I region HK101 precursor, similar to Ig kappa chain V-I region HK102 precursor, similar to Ig kappa chain V-I region HK102 precursor	3514, 50802, 647506, 650405, 652493
209774_x_at	0.0561	4.31	CXCL2	chemokine (C-X-C motif) ligand 2	2920
1563445_x_at	0.0692	4.241	CTSLL3	cathepsin L-like 3	1518
219799_s_at	0.0715	4.168	DHRS9	dehydrogenase/reductase (SDR family) member 9	10170
211557_x_at	0.0764	3.8	SLCO2B1	solute carrier organic anion transporter family, member 2B1	11309
235539_at	0.0892	3.734	NUMA1	Nuclear mitotic apparatus protein 1	4926
205147_x_at	0.067	3.73	NCF4	neutrophil cytosolic factor 4, 40kDa	4689
203472_s_at	0.081	3.601	SLCO2B1	solute carrier organic anion transporter family, member 2B1	11309
203388_at	0.0917	3.527	ARRB2	arrestin, beta 2	409
1552256_a_at	0.0966	3.509	SCARB1	scavenger receptor class B, member 1	949
200648_s_at	0.0601	3.427	GLUL	glutamate-ammonia ligase (glutamine synthetase)	2752
207850_at	0.0981	3.423	CXCL3	chemokine (C-X-C motif) ligand 3	2921
217202_s_at	0.0676	3.245	GLUL	glutamate-ammonia ligase (glutamine synthetase)	2752
1558693_s_at	0.081	3.241	C1orf85	chromosome 1 open reading frame 85	112770
221210_s_at	0.0676	3.171	NPL	N-acetylneuraminate pyruvate lyase (dihydrodipicolinate synthase)	80896
1558770_a_at	0.0475	3.144	PIK3R6	phosphoinositide-3-kinase, regulatory subunit 6	146850
208997_s_at	0.0614	3.115	UCP2	uncoupling protein 2 (mitochondrial, proton carrier)	7351
217979_at	0.0711	3.079	TSPAN13	tetraspanin 13	27075
211919_s_at	0.0692	3.038	CXCR4	chemokine (C-X-C motif) receptor 4	7852
209201_x_at	0.0826	3.037	CXCR4	chemokine (C-X-C motif) receptor 4	7852
219259_at	0.0475	3.024	SEMA4A	sema domain, immunoglobulin domain (Ig), transmembrane domain (TM) and short cytoplasmic domain, (semaphorin) 4A	64218
207275_s_at	0.0673	3.016	ACSL1	acyl-CoA synthetase long-chain family member 1	2180
202752_x_at	0.0463	3	SLC7A8	solute carrier family 7 (cationic amino acid transporter, y+ system), member 8	23428
228123_s_at	0.0812	2.965	ABHD12	abhydrolase domain containing 12	26090
225401_at	0.0826	2.963	C1orf85	chromosome 1 open reading frame 85	112770
203979_at	0.0944	2.957	CYP27A1	cytochrome P450, family 27, subfamily A, polypeptide 1	1593
202075_s_at	0.0927	2.932	PLTP	phospholipid transfer protein	5360
212090_at	0.0878	2.93	GRINA	glutamate receptor, ionotropic, N-methyl D-aspartate-associated protein 1 (glutamate binding)	2907
202005_at	0.0531	2.901	ST14	suppression of tumorigenicity 14 (colon carcinoma)	6768
235013_at	0.0673	2.885	SLC31A1	solute carrier family 31 (copper transporters), member 1	1317
220491_at	0.0905	2.868	HAMP	hepcidin antimicrobial peptide	57817
218749_s_at	0.0659	2.866	SLC24A6	solute carrier family 24 (sodium/potassium/calcium exchanger), member 6	80024
228846_at	0.0475	2.865	MXD1	MAX dimerization protein 1	4084
40420_at	0.0715	2.853	STK10	serine/threonine kinase 10	6793
208885_at	0.0673	2.844	LCP1	lymphocyte cytosolic protein 1 (L-plastin)	3936
205423_at	0.0999	2.831	AP1B1	adaptor-related protein complex 1, beta 1 subunit	162
210644_s_at	0.0692	2.82	LAIR1	leukocyte-associated immunoglobulin-like receptor 1	3903
222385_x_at	0.0726	2.797	SEC61A1	Sec61 alpha 1 subunit (S. cerevisiae)	29927
209933_s_at	0.0673	2.784	CD300A	CD300a molecule	11314
210658_s_at	0.0589	2.782	GGA2	golgi associated, gamma adaptin ear containing, ARF binding protein 2	23062
203045_at	0.0789	2.781	NINJ1	ninjurin 1	4814
211779_x_at	0.0812	2.78	AP2A2	adaptor-related protein complex 2, alpha 2 subunit	161
238610_s_at	0.081	2.773	---	---	---
210075_at	0.0815	2.765	2002-03-01	membrane-associated ring finger (C3HC4) 2	51257
224742_at	0.0726	2.759	ABHD12	abhydrolase domain containing 12	26090
204526_s_at	0.0591	2.751	TBC1D8	TBC1 domain family, member 8 (with GRAM domain)	11138
228964_at	0.081	2.75	PRDM1	PR domain containing 1, with ZNF domain	639
1554899_s_at	0.0999	2.749	FCER1G	Fc fragment of IgE, high affinity I, receptor for; gamma polypeptide	2207
212663_at	0.0756	2.744	FKBP15	FK506 binding protein 15, 133kDa	23307
202912_at	0.0981	2.739	ADM	adrenomedullin	133
1555730_a_at	0.093	2.736	CFL1	cofilin 1 (non-muscle)	1072
207677_s_at	0.0475	2.708	NCF4	neutrophil cytosolic factor 4, 40kDa	4689
202812_at	0.0913	2.699	GAA	glucosidase, alpha; acid	2548
212159_x_at	0.0839	2.679	AP2A2	adaptor-related protein complex 2, alpha 2 subunit	161
200078_s_at	0.0892	2.659	ATP6V0B	ATPase, H+ transporting, lysosomal 21kDa, V0 subunit b	533
200661_at	0.0892	2.643	CTSA	cathepsin A	5476
202108_at	0.0999	2.642	PEPD	peptidase D	5184
205153_s_at	0.0955	2.63	CD40	CD40 molecule, TNF receptor superfamily member 5	958
224455_s_at	0.0601	2.626	ADPGK	ADP-dependent glucokinase	83440
201364_s_at	0.0676	2.605	OAZ2	ornithine decarboxylase antizyme 2	4947
214430_at	0.0717	2.591	GLA	galactosidase, alpha	2717
207224_s_at	0.0627	2.588	SIGLEC7	sialic acid binding Ig-like lectin 7	27036
208926_at	0.0875	2.587	NEU1	sialidase 1 (lysosomal sialidase)	4758
202988_s_at	0.0892	2.584	RGS1	regulator of G-protein signaling 1	5996
219622_at	0.0686	2.583	RAB20	RAB20, member RAS oncogene family	55647
218831_s_at	0.0943	2.575	FCGRT	Fc fragment of IgG, receptor, transporter, alpha	2217
1555037_a_at	0.0715	2.566	IDH1	isocitrate dehydrogenase 1 (NADP+), soluble	3417
202974_at	0.0505	2.558	MPP1	membrane protein, palmitoylated 1, 55kDa	4354
64486_at	0.0971	2.555	CORO1B	coronin, actin binding protein, 1B	57175
210569_s_at	0.0686	2.553	SIGLEC9	sialic acid binding Ig-like lectin 9	27180
208092_s_at	0.0878	2.549	FAM49A	family with sequence similarity 49, member A	81553
201156_s_at	0.0651	2.548	RAB5C	RAB5C, member RAS oncogene family	5878
208074_s_at	0.0651	2.528	AP2S1	adaptor-related protein complex 2, sigma 1 subunit	1175
204565_at	0.0854	2.522	THEM2	thioesterase superfamily member 2	55856
216092_s_at	0.0498	2.513	SLC7A8	solute carrier family 7 (cationic amino acid transporter, y+ system), member 8	23428
233510_s_at	0.0676	2.497	PARVG	parvin, gamma	64098
206472_s_at	0.072	2.495	TLE3	transducin-like enhancer of split 3 (E(sp1) homolog, Drosophila)	7090
209734_at	0.0992	2.491	NCKAP1L	NCK-associated protein 1-like	3071
227799_at	0.095	2.483	MYO1G	myosin IG	64005
218673_s_at	0.0756	2.477	ATG7	ATG7 autophagy related 7 homolog (S. cerevisiae)	10533
201688_s_at	0.0659	2.448	TPD52	tumor protein D52	7163
208018_s_at	0.0601	2.432	HCK	hemopoietic cell kinase	3055
207176_s_at	0.0875	2.424	CD80	CD80 molecule	941
37028_at	0.0981	2.424	PPP1R15A	protein phosphatase 1, regulatory (inhibitor) subunit 15A	23645
201140_s_at	0.081	2.421	RAB5C	RAB5C, member RAS oncogene family	5878
221004_s_at	0.0826	2.419	ITM2C	integral membrane protein 2C	81618
206150_at	0.0971	2.396	CD27	CD27 molecule	939
223020_at	0.0601	2.383	CLPTM1L	CLPTM1-like	81037
215966_x_at	0.094	2.377	GK3P	glycerol kinase 3 pseudogene	2713
216041_x_at	0.0772	2.367	GRN	granulin	2896
219457_s_at	0.0601	2.367	RIN3	Ras and Rab interactor 3	79890
200649_at	0.0878	2.362	NUCB1	nucleobindin 1	4924
226017_at	0.0957	2.351	CMTM7	CKLF-like MARVEL transmembrane domain containing 7	112616
202120_x_at	0.0651	2.346	AP2S1	adaptor-related protein complex 2, sigma 1 subunit	1175
211047_x_at	0.0601	2.319	AP2S1	adaptor-related protein complex 2, sigma 1 subunit	1175
200678_x_at	0.0711	2.317	GRN	granulin	2896
202528_at	0.0826	2.313	GALE	UDP-galactose-4-epimerase	2582
203574_at	0.072	2.305	NFIL3	nuclear factor, interleukin 3 regulated	4783
204639_at	0.0992	2.303	ADA	adenosine deaminase	100
203126_at	0.0694	2.302	IMPA2	inositol(myo)-1(or 4)-monophosphatase 2	3613
213112_s_at	0.0907	2.288	SQSTM1	sequestosome 1	8878
209919_x_at	0.0857	2.276	GGT1	gamma-glutamyltransferase 1	2678
208071_s_at	0.0785	2.271	LAIR1	leukocyte-associated immunoglobulin-like receptor 1	3903
204912_at	0.0772	2.269	IL10RA	interleukin 10 receptor, alpha	3587
211284_s_at	0.0864	2.259	GRN	granulin	2896
201193_at	0.097	2.257	IDH1	isocitrate dehydrogenase 1 (NADP+), soluble	3417
207239_s_at	0.0624	2.248	PCTK1	PCTAIRE protein kinase 1	5127
222143_s_at	0.0917	2.246	MTMR14	myotubularin related protein 14	64419
222173_s_at	0.0533	2.245	TBC1D2	TBC1 domain family, member 2	55357
225602_at	0.0957	2.245	GLIPR2	GLI pathogenesis-related 2	152007
218631_at	0.0769	2.241	AVPI1	arginine vasopressin-induced 1	60370
230634_x_at	0.0759	2.237	ADAT3	adenosine deaminase, tRNA-specific 3, TAD3 homolog (S. cerevisiae)	113179
225955_at	0.0475	2.225	LOC653506, METRNL	similar to meteorin, glial cell differentiation regulator-like, meteorin, glial cell differentiation regulator-like	284207, 653506
203379_at	0.0692	2.219	RPS6KA1	ribosomal protein S6 kinase, 90kDa, polypeptide 1	6195
208381_s_at	0.0892	2.203	SGPL1	sphingosine-1-phosphate lyase 1	8879
224613_s_at	0.0855	2.2	DNAJC5	DnaJ (Hsp40) homolog, subfamily C, member 5	80331
219017_at	0.0756	2.199	ETNK1	ethanolamine kinase 1	55500
33197_at	0.0772	2.197	MYO7A	myosin VIIA	4647
60471_at	0.0711	2.191	RIN3	Ras and Rab interactor 3	79890
31826_at	0.0831	2.19	FKBP15	FK506 binding protein 15, 133kDa	23307
217755_at	0.0816	2.166	HN1	hematological and neurological expressed 1	51155
203547_at	0.0808	2.162	CD4	CD4 molecule	920
217167_x_at	0.0838	2.162	GK	glycerol kinase	2710
224494_x_at	0.0965	2.161	HSD17B14	hydroxysteroid (17-beta) dehydrogenase 14	51171
1555812_a_at	0.0711	2.155	ARHGDIB	Rho GDP dissociation inhibitor (GDI) beta	397
1555736_a_at	0.0563	2.152	AGTRAP	angiotensin II receptor-associated protein	57085
212383_at	0.081	2.149	ATP6V0A1	ATPase, H+ transporting, lysosomal V0 subunit a1	535
221253_s_at	0.0789	2.149	MUTED, TXNDC5	muted homolog (mouse), thioredoxin domain containing 5	63915, 81567
202426_s_at	0.0718	2.144	RXRA	retinoid X receptor, alpha	6256
205418_at	0.0601	2.144	FES	feline sarcoma oncogene	2242
223048_at	0.0892	2.136	C11orf79	chromosome 11 open reading frame 79	54949
208824_x_at	0.0475	2.129	PCTK1	PCTAIRE protein kinase 1	5127
219191_s_at	0.0888	2.129	BIN2	bridging integrator 2	51411
202671_s_at	0.0756	2.123	PDXK	pyridoxal (pyridoxine, vitamin B6) kinase	8566
200646_s_at	0.0919	2.121	NUCB1	nucleobindin 1	4924
212601_at	0.0694	2.121	ZZEF1	zinc finger, ZZ-type with EF-hand domain 1	23140
200903_s_at	0.0878	2.12	AHCY	S-adenosylhomocysteine hydrolase	191
223811_s_at	0.0929	2.117	C7orf20	chromosome 7 open reading frame 20	51608
233177_s_at	0.089	2.111	PNKD	paroxysmal nonkinesigenic dyskinesia	25953
209166_s_at	0.0577	2.11	MAN2B1	mannosidase, alpha, class 2B, member 1	4125
211922_s_at	0.0981	2.107	CAT	catalase	847
235458_at	0.0807	2.105	HAVCR2	hepatitis A virus cellular receptor 2	84868
208992_s_at	0.0772	2.102	STAT3	signal transducer and activator of transcription 3 (acute-phase response factor)	6774
1553715_s_at	0.0888	2.099	C16orf14	chromosome 16 open reading frame 14	84331
210009_s_at	0.0838	2.097	GOSR2	golgi SNAP receptor complex member 2	9570
202192_s_at	0.0711	2.091	GAS7	growth arrest-specific 7	8522
201126_s_at	0.0944	2.083	MGAT1	mannosyl (alpha-1,3-)-glycoprotein beta-1,2-N-acetylglucosaminyltransferase	4245
223241_at	0.0875	2.083	SNX8	sorting nexin 8	29886
203615_x_at	0.0651	2.08	SULT1A1	sulfotransferase family, cytosolic, 1A, phenol-preferring, member 1	6817
225861_at	0.0971	2.079	C16orf14	chromosome 16 open reading frame 14	84331
203591_s_at	0.0844	2.078	CSF3R	colony stimulating factor 3 receptor (granulocyte)	1441
226629_at	0.0917	2.074	SLC43A2	solute carrier family 43, member 2	124935
208689_s_at	0.0878	2.072	RPN2	ribophorin II	6185
216557_x_at	0.0913	2.065	IGHA1, IGHG1, IGHG3, IGHM, IGHV4-31, IGHV@, LOC100133739	immunoglobulin heavy constant alpha 1, immunoglobulin heavy constant gamma 1 (G1m marker), immunoglobulin heavy constant gamma 3 (G3m marker), immunoglobulin heavy constant mu, immunoglobulin heavy variable 4-31, immunoglobulin heavy variable group, similar to hCG2038920	100133739, 28396, 3493, 3500, 3502, 3507, 3509
220937_s_at	0.0994	2.065	ST6GALNAC4	ST6 (alpha-N-acetyl-neuraminyl-2,3-beta-galactosyl-1,3)-N-acetylgalactosaminide alpha-2,6-sialyltransferase 4	27090
201818_at	0.0591	2.063	LPCAT1	lysophosphatidylcholine acyltransferase 1	79888
209093_s_at	0.0981	2.063	GBA, GBAP	glucosidase, beta; acid (includes glucosylceramidase), glucosidase, beta; acid, pseudogene	2629, 2630
228532_at	0.0601	2.063	C1orf162	chromosome 1 open reading frame 162	128346
201850_at	0.0673	2.06	CAPG	capping protein (actin filament), gelsolin-like	822
211417_x_at	0.0971	2.057	GGT1	gamma-glutamyltransferase 1	2678
204106_at	0.0894	2.056	TESK1	testis-specific kinase 1	7016
219082_at	0.0867	2.056	AMDHD2	amidohydrolase domain containing 2	51005
224978_s_at	0.0904	2.049	USP36	ubiquitin specific peptidase 36	57602
203308_x_at	0.0895	2.045	HPS1	Hermansky-Pudlak syndrome 1	3257
229395_at	0.0917	2.042	STX4	syntaxin 4	6810
222995_s_at	0.0981	2.04	RHBDD2	rhomboid domain containing 2	57414
205294_at	0.0475	2.037	BAIAP2	BAI1-associated protein 2	10458
223562_at	0.0676	2.037	PARVG	parvin, gamma	64098
205270_s_at	0.0531	2.031	LCP2	lymphocyte cytosolic protein 2 (SH2 domain containing leukocyte protein of 76kDa)	3937
212339_at	0.085	2.03	EPB41L1	erythrocyte membrane protein band 4.1-like 1	2036
228713_s_at	0.0923	2.028	HSD17B14	hydroxysteroid (17-beta) dehydrogenase 14	51171
214797_s_at	0.0533	2.025	PCTK3	PCTAIRE protein kinase 3	5129
238271_x_at	0.0711	2.024	---	---	---
201716_at	0.0965	2.02	SNX1	sorting nexin 1	6642
226219_at	0.0694	2.015	ARHGAP30	Rho GTPase activating protein 30	257106
218072_at	0.0843	2.01	COMMD9	COMM domain containing 9	29099
220140_s_at	0.081	2.01	SNX11	sorting nexin 11	29916
202308_at	0.0907	2.007	SREBF1	sterol regulatory element binding transcription factor 1	6720
211328_x_at	0.0772	2.004	HFE	hemochromatosis	3077
215952_s_at	0.0981	2.004	OAZ1	ornithine decarboxylase antizyme 1	4946
224615_x_at	0.0589	1.999	HM13	histocompatibility (minor) 13	81502
229156_s_at	0.0995	1.999	---	---	---
207809_s_at	0.0895	1.994	ATP6AP1	ATPase, H+ transporting, lysosomal accessory protein 1	537
230265_at	0.067	1.994	SEL1L	Sel-1 suppressor of lin-12-like (C. elegans)	6400
210981_s_at	0.0892	1.993	GRK6	G protein-coupled receptor kinase 6	2870
216551_x_at	0.0726	1.993	PLCG1	phospholipase C, gamma 1	5335
200924_s_at	0.0888	1.988	LOC442497, SLC3A2	hypothetical protein LOC442497, solute carrier family 3 (activators of dibasic and neutral amino acid transport), member 2	442497, 6520
222483_at	0.0601	1.982	EFHD2	EF-hand domain family, member D2	79180
235474_at	0.0754	1.982	---	---	---
224921_at	0.0772	1.977	SCAMP2	secretory carrier membrane protein 2	10066
201527_at	0.0593	1.973	ATP6V1F	ATPase, H+ transporting, lysosomal 14kDa, V1 subunit F	9296
222429_at	0.0614	1.972	DBNL	drebrin-like	28988
215185_at	0.067	1.971	---	---	---
1553297_a_at	0.0475	1.962	CSF3R	colony stimulating factor 3 receptor (granulocyte)	1441
230259_at	0.0772	1.962	C10orf125	chromosome 10 open reading frame 125	282969
202382_s_at	0.0957	1.957	GNPDA1	glucosamine-6-phosphate deaminase 1	10007
235396_at	0.0877	1.946	C22orf25	chromosome 22 open reading frame 25	128989
204183_s_at	0.0676	1.94	ADRBK2	adrenergic, beta, receptor kinase 2	157
225033_at	0.0653	1.938	LOC286167	hypothetical LOC286167	286167
200617_at	0.0999	1.936	KIAA0152	KIAA0152	9761
223303_at	0.0601	1.936	FERMT3	fermitin family homolog 3 (Drosophila)	83706
221845_s_at	0.0981	1.933	CLPB	ClpB caseinolytic peptidase B homolog (E. coli)	81570
222386_s_at	0.0714	1.931	COPZ1	coatomer protein complex, subunit zeta 1	22818
224814_at	0.0764	1.927	DPP7	dipeptidyl-peptidase 7	29952
235668_at	0.0996	1.926	PRDM1	PR domain containing 1, with ZNF domain	639
204882_at	0.0937	1.918	ARHGAP25	Rho GTPase activating protein 25	9938
38149_at	0.0892	1.91	ARHGAP25	Rho GTPase activating protein 25	9938
215299_x_at	0.0864	1.908	SULT1A1	sulfotransferase family, cytosolic, 1A, phenol-preferring, member 1	6817
225116_at	0.09	1.908	HIPK2	homeodomain interacting protein kinase 2	28996
225434_at	0.0614	1.906	DEDD2	death effector domain containing 2	162989
219402_s_at	0.0892	1.9	DERL1	Der1-like domain family, member 1	79139
218913_s_at	0.0715	1.897	GMIP	GEM interacting protein	51291
214531_s_at	0.0994	1.896	SNX1	sorting nexin 1	6642
217909_s_at	0.0772	1.896	MLX	MAX-like protein X	6945
223325_at	0.0764	1.896	TXNDC11	thioredoxin domain containing 11	51061
204852_s_at	0.0993	1.893	PTPN7	protein tyrosine phosphatase, non-receptor type 7	5778
212717_at	0.0475	1.892	PLEKHM1	pleckstrin homology domain containing, family M (with RUN domain) member 1	9842
223683_at	0.0797	1.888	ZMYND15	zinc finger, MYND-type containing 15	84225
208438_s_at	0.0971	1.884	FGR	Gardner-Rasheed feline sarcoma viral (v-fgr) oncogene homolog	2268
224756_s_at	0.0812	1.882	BAT5	HLA-B associated transcript 5	7920
202464_s_at	0.0971	1.874	PFKFB3	6-phosphofructo-2-kinase/fructose-2,6-biphosphatase 3	5209
218961_s_at	0.0892	1.869	PNKP	polynucleotide kinase 3'-phosphatase	11284
216032_s_at	0.0875	1.868	ERGIC3	ERGIC and golgi 3	51614
222537_s_at	0.0946	1.867	CDC42SE1	CDC42 small effector 1	56882
202945_at	0.0616	1.866	FPGS	folylpolyglutamate synthase	2356
203236_s_at	0.0692	1.866	LGALS9	lectin, galactoside-binding, soluble, 9	3965
233557_s_at	0.0624	1.864	MON1B	MON1 homolog B (yeast)	22879
223568_s_at	0.0892	1.856	PPAPDC1B	phosphatidic acid phosphatase type 2 domain containing 1B	84513
216237_s_at	0.0654	1.854	MCM5	minichromosome maintenance complex component 5	4174
200966_x_at	0.0867	1.851	ALDOA	aldolase A, fructose-bisphosphate	226
224727_at	0.0615	1.851	C19orf63	chromosome 19 open reading frame 63	284361
226150_at	0.0772	1.851	PPAPDC1B	phosphatidic acid phosphatase type 2 domain containing 1B	84513
218374_s_at	0.09	1.846	C12orf4	chromosome 12 open reading frame 4	57102
229958_at	0.0875	1.846	CLN8	ceroid-lipofuscinosis, neuronal 8 (epilepsy, progressive with mental retardation)	2055
203952_at	0.0964	1.843	ATF6	activating transcription factor 6	22926
205640_at	0.0895	1.843	ALDH3B1	aldehyde dehydrogenase 3 family, member B1	221
218864_at	0.0898	1.837	TNS1	tensin 1	7145
207180_s_at	0.0927	1.834	HTATIP2	HIV-1 Tat interactive protein 2, 30kDa	10553
213017_at	0.0686	1.83	ABHD3	abhydrolase domain containing 3	171586
222977_at	0.072	1.827	SURF4	surfeit 4	6836
227125_at	0.0589	1.824	---	---	---
210589_s_at	0.0711	1.821	GBA, GBAP	glucosidase, beta; acid (includes glucosylceramidase), glucosidase, beta; acid, pseudogene	2629, 2630
224612_s_at	0.081	1.81	DNAJC5	DnaJ (Hsp40) homolog, subfamily C, member 5	80331
222592_s_at	0.0692	1.804	ACSL5	acyl-CoA synthetase long-chain family member 5	51703
224864_at	0.081	1.798	SRA1	steroid receptor RNA activator 1	10011
208918_s_at	0.08	1.797	NADK	NAD kinase	65220
223591_at	0.0601	1.797	RNF135	ring finger protein 135	84282
232035_at	0.0885	1.795	HIST1H4A, HIST1H4B, HIST1H4C, HIST1H4D, HIST1H4E, HIST1H4F, HIST1H4H, HIST1H4I, HIST1H4J, HIST1H4K, HIST1H4L, HIST2H4A, HIST2H4B, HIST4H4	histone cluster 1, H4a, histone cluster 1, H4b, histone cluster 1, H4c, histone cluster 1, H4d, histone cluster 1, H4e, histone cluster 1, H4f, histone cluster 1, H4h, histone cluster 1, H4i, histone cluster 1, H4j, histone cluster 1, H4k, histone cluster 1, H4l, histone cluster 2, H4a, histone cluster 2, H4b, histone cluster 4, H4	121504, 554313, 8294, 8359, 8360, 8361, 8362, 8363, 8364, 8365, 8366, 8367, 8368, 8370
225407_at	0.0905	1.794	MBP	myelin basic protein	4155
209575_at	0.0892	1.792	IL10RB	interleukin 10 receptor, beta	3588
203674_at	0.0711	1.789	HELZ	helicase with zinc finger	9931
201755_at	0.0981	1.785	MCM5	minichromosome maintenance complex component 5	4174
213542_at	0.0475	1.784	ZNF710	zinc finger protein 710	374655
208308_s_at	0.0894	1.78	GPI, LOC100133951	glucose phosphate isomerase, similar to Glucose phosphate isomerase	100133951, 2821
227645_at	0.0692	1.78	PIK3R5	phosphoinositide-3-kinase, regulatory subunit 5	23533
219486_at	0.0825	1.777	DUS2L	dihydrouridine synthase 2-like, SMM1 homolog (S. cerevisiae)	54920
200710_at	0.0848	1.773	ACADVL	acyl-Coenzyme A dehydrogenase, very long chain	37
200611_s_at	0.0824	1.772	WDR1	WD repeat domain 1	9948
225440_at	0.0919	1.771	AGPAT3	1-acylglycerol-3-phosphate O-acyltransferase 3	56894
216326_s_at	0.081	1.767	HDAC3	histone deacetylase 3	8841
1557186_s_at	0.081	1.764	TPCN1	two pore segment channel 1	53373
203635_at	0.0956	1.764	DSCR3	Down syndrome critical region gene 3	10311
210128_s_at	0.0812	1.762	LTB4R	leukotriene B4 receptor	1241
202296_s_at	0.0843	1.761	RER1	RER1 retention in endoplasmic reticulum 1 homolog (S. cerevisiae)	11079
208998_at	0.0659	1.757	UCP2	uncoupling protein 2 (mitochondrial, proton carrier)	7351
227738_s_at	0.0768	1.755	ARMC5	armadillo repeat containing 5	79798
201895_at	0.0927	1.754	ARAF	v-raf murine sarcoma 3611 viral oncogene homolog	369
210046_s_at	0.0981	1.754	IDH2	isocitrate dehydrogenase 2 (NADP+), mitochondrial	3418
244408_at	0.0673	1.746	---	---	---
200960_x_at	0.0981	1.745	CLTA	clathrin, light chain (Lca)	1211
224451_x_at	0.067	1.744	ARHGAP9	Rho GTPase activating protein 9	64333
218400_at	0.0876	1.742	OAS3	2'-5'-oligoadenylate synthetase 3, 100kDa	4940
227002_at	0.0726	1.738	FAM78A	family with sequence similarity 78, member A	286336
216295_s_at	0.0715	1.734	CLTA	clathrin, light chain (Lca)	1211
217185_s_at	0.0932	1.731	LOC442240, ZNF259	similar to zinc finger protein 259, zinc finger protein 259	442240, 8882
224583_at	0.0966	1.729	COTL1	coactosin-like 1 (Dictyostelium)	23406
205986_at	0.0927	1.728	AATK	apoptosis-associated tyrosine kinase	9625
216834_at	0.0808	1.727	RGS1	regulator of G-protein signaling 1	5996
223000_s_at	0.0756	1.722	F11R	F11 receptor	50848
223152_at	0.089	1.722	PPP1R12C	protein phosphatase 1, regulatory (inhibitor) subunit 12C	54776
225059_at	0.081	1.721	AGTRAP	angiotensin II receptor-associated protein	57085
200736_s_at	0.0879	1.72	GPX1	glutathione peroxidase 1	2876
242329_at	0.0807	1.715	LOC401317	hypothetical LOC401317	401317
202665_s_at	0.0809	1.713	WIPF1	WAS/WASL interacting protein family, member 1	7456
219453_at	0.0659	1.709	KLHL36	kelch-like 36 (Drosophila)	79786
217861_s_at	0.0965	1.708	PREB	prolactin regulatory element binding	10113
208730_x_at	0.0711	1.707	RAB2A	RAB2A, member RAS oncogene family	5862
208874_x_at	0.0888	1.702	PPP2R4	protein phosphatase 2A activator, regulatory subunit 4	5524
218803_at	0.0676	1.702	CHFR	checkpoint with forkhead and ring finger domains	55743
208829_at	0.0981	1.696	TAPBP	TAP binding protein (tapasin)	6892
201200_at	0.0917	1.694	CREG1	cellular repressor of E1A-stimulated genes 1	8804
202538_s_at	0.0855	1.689	CHMP2B	chromatin modifying protein 2B	25978
227972_at	0.072	1.689	TOR2A	torsin family 2, member A	27433
232543_x_at	0.0772	1.685	ARHGAP9	Rho GTPase activating protein 9	64333
205026_at	0.0957	1.684	STAT5B	signal transducer and activator of transcription 5B	6777
219070_s_at	0.0697	1.683	MOSPD3	motile sperm domain containing 3	64598
202477_s_at	0.0577	1.679	TUBGCP2	tubulin, gamma complex associated protein 2	10844
207081_s_at	0.0855	1.679	PI4KA	phosphatidylinositol 4-kinase, catalytic, alpha	5297
200065_s_at	0.0888	1.671	ARF1	ADP-ribosylation factor 1	375
200744_s_at	0.0882	1.67	GNB1	guanine nucleotide binding protein (G protein), beta polypeptide 1	2782
209020_at	0.097	1.669	C20orf111	chromosome 20 open reading frame 111	51526
210784_x_at	0.0531	1.667	LILRA6, LILRB3	leukocyte immunoglobulin-like receptor, subfamily A (with TM domain), member 6, leukocyte immunoglobulin-like receptor, subfamily B (with TM and ITIM domains), member 3	11025, 79168
211385_x_at	0.0577	1.667	SULT1A2	sulfotransferase family, cytosolic, 1A, phenol-preferring, member 2	6799
205090_s_at	0.0878	1.662	NAGPA	N-acetylglucosamine-1-phosphodiester alpha-N-acetylglucosaminidase	51172
223649_s_at	0.0962	1.662	SLC25A39	solute carrier family 25, member 39	51629
200789_at	0.0892	1.661	ECH1	enoyl Coenzyme A hydratase 1, peroxisomal	1891
216296_at	0.0475	1.661	CLTA	clathrin, light chain (Lca)	1211
223169_s_at	0.0722	1.66	RHOU	ras homolog gene family, member U	58480
207121_s_at	0.0994	1.657	MAPK6	mitogen-activated protein kinase 6	5597
208759_at	0.0612	1.655	NCSTN	nicastrin	23385
211135_x_at	0.0756	1.655	LILRB3	leukocyte immunoglobulin-like receptor, subfamily B (with TM and ITIM domains), member 3	11025
210672_s_at	0.0686	1.649	C16orf35	chromosome 16 open reading frame 35	8131
212552_at	0.0917	1.646	HPCAL1	hippocalcin-like 1	3241
235542_at	0.0692	1.638	TET3	tet oncogene family member 3	200424
218075_at	0.0694	1.637	AAAS	achalasia, adrenocortical insufficiency, alacrimia (Allgrove, triple-A)	8086
214449_s_at	0.0756	1.636	RHOQ	ras homolog gene family, member Q	23433
226184_at	0.0505	1.636	FMNL2	formin-like 2	114793
218114_at	0.0715	1.63	GGA1	golgi associated, gamma adaptin ear containing, ARF binding protein 1	26088
212861_at	0.0882	1.624	MFSD5	major facilitator superfamily domain containing 5	84975
230766_at	0.0711	1.624	---	---	---
203677_s_at	0.0816	1.621	TARBP2	TAR (HIV-1) RNA binding protein 2	6895
220052_s_at	0.0875	1.621	TINF2	TERF1 (TRF1)-interacting nuclear factor 2	26277
220980_s_at	0.0694	1.618	ADPGK	ADP-dependent glucokinase	83440
213976_at	0.0601	1.615	CIZ1	CDKN1A interacting zinc finger protein 1	25792
1554016_a_at	0.0905	1.613	C16orf57	chromosome 16 open reading frame 57	79650
238402_s_at	0.0876	1.613	FLJ35220	hypothetical protein FLJ35220	284131
225530_at	0.0892	1.611	MOBKL2A	MOB1, Mps One Binder kinase activator-like 2A (yeast)	126308
219150_s_at	0.0614	1.609	CENTA1	centaurin, alpha 1	11033
218083_at	0.0797	1.605	PTGES2	prostaglandin E synthase 2	80142
219394_at	0.0696	1.604	PGS1	phosphatidylglycerophosphate synthase 1	9489
201191_at	0.0905	1.602	PITPNA	phosphatidylinositol transfer protein, alpha	5306
215873_x_at	0.0905	1.602	ABCC10	ATP-binding cassette, sub-family C (CFTR/MRP), member 10	89845
210225_x_at	0.0591	1.599	LILRB3	leukocyte immunoglobulin-like receptor, subfamily B (with TM and ITIM domains), member 3	11025
223009_at	0.0875	1.598	C11orf59	chromosome 11 open reading frame 59	55004
217752_s_at	0.078	1.595	CNDP2	CNDP dipeptidase 2 (metallopeptidase M20 family)	55748
202162_s_at	0.0692	1.594	CNOT8	CCR4-NOT transcription complex, subunit 8	9337
201900_s_at	0.0961	1.592	AKR1A1	aldo-keto reductase family 1, member A1 (aldehyde reductase)	10327
202307_s_at	0.0756	1.587	TAP1	transporter 1, ATP-binding cassette, sub-family B (MDR/TAP)	6890
201178_at	0.0692	1.586	FBXO7	F-box protein 7	25793
200828_s_at	0.0895	1.585	ZNF207	zinc finger protein 207	7756
204336_s_at	0.0953	1.584	RGS19	regulator of G-protein signaling 19	10287
56821_at	0.067	1.584	SLC38A7	solute carrier family 38, member 7	55238
219289_at	0.0981	1.583	HEATR3	HEAT repeat containing 3	55027
208678_at	0.077	1.582	ATP6V1E1	ATPase, H+ transporting, lysosomal 31kDa, V1 subunit E1	529
201511_at	0.0808	1.577	AAMP	angio-associated, migratory cell protein	14
228343_at	0.09	1.577	POU2F2	POU class 2 homeobox 2	5452
220744_s_at	0.0531	1.569	IFT122	intraflagellar transport 122 homolog (Chlamydomonas)	55764
232510_s_at	0.0773	1.569	BBS1, DPP3	Bardet-Biedl syndrome 1, dipeptidyl-peptidase 3	10072, 582
228521_s_at	0.0756	1.566	RAB4B	RAB4B, member RAS oncogene family	53916
217965_s_at	0.0876	1.563	SAP30BP	SAP30 binding protein	29115
213399_x_at	0.0879	1.561	RPN2	ribophorin II	6185
205269_at	0.089	1.55	LCP2	lymphocyte cytosolic protein 2 (SH2 domain containing leukocyte protein of 76kDa)	3937
205641_s_at	0.0692	1.55	TRADD	TNFRSF1A-associated via death domain	8717
226306_at	0.0919	1.547	C6orf1	chromosome 6 open reading frame 1	221491
213408_s_at	0.0726	1.545	PI4KA, PI4KAP1, PI4KAP2, PI4KAP2	phosphatidylinositol 4-kinase, catalytic, alpha, phosphatidylinositol 4-kinase, catalytic, alpha pseudogene 1, phosphatidylinositol 4-kinase, catalytic, alpha pseudogene 2, Putative phosphatidylinositol 4-kinase alpha-like protein P2	100131322, 375133, 5297, 728233
211133_x_at	0.0601	1.529	LILRA6, LILRB3	leukocyte immunoglobulin-like receptor, subfamily A (with TM domain), member 6, leukocyte immunoglobulin-like receptor, subfamily B (with TM and ITIM domains), member 3	11025, 79168
212685_s_at	0.0981	1.52	TBL2	transducin (beta)-like 2	26608
218061_at	0.094	1.519	MEA1	male-enhanced antigen 1	4201
214213_x_at	0.0905	1.518	LMNA	Lamin A/C	4000
227651_at	0.0935	1.518	BTBD14B	BTB (POZ) domain containing 14B	112939
210201_x_at	0.0799	1.517	BIN1	bridging integrator 1	274
223852_s_at	0.0812	1.512	STK40	serine/threonine kinase 40	83931
202329_at	0.0894	1.51	CSK	c-src tyrosine kinase	1445
223592_s_at	0.069	1.509	RNF135	ring finger protein 135	84282
201945_at	0.0716	1.506	FURIN	furin (paired basic amino acid cleaving enzyme)	5045
39891_at	0.0839	1.503	ZNF710	zinc finger protein 710	374655
217872_at	0.0673	1.502	PIH1D1	PIH1 domain containing 1	55011
203644_s_at	0.0714	1.497	MON1B	MON1 homolog B (yeast)	22879
202151_s_at	0.0904	1.493	UBAC1	UBA domain containing 1	10422
205301_s_at	0.0654	1.483	OGG1	8-oxoguanine DNA glycosylase	4968
201751_at	0.081	1.475	JOSD1	Josephin domain containing 1	9929
211749_s_at	0.0904	1.475	VAMP3	vesicle-associated membrane protein 3 (cellubrevin)	9341
230648_at	0.0591	1.474	LOC283663	hypothetical protein LOC283663	283663
205003_at	0.0756	1.473	DOCK4	dedicator of cytokinesis 4	9732
212809_at	0.0812	1.472	NFATC2IP	nuclear factor of activated T-cells, cytoplasmic, calcineurin-dependent 2 interacting protein	84901
226239_at	0.0829	1.47	TMEM150	transmembrane protein 150	129303
202264_s_at	0.0999	1.465	TOMM40	translocase of outer mitochondrial membrane 40 homolog (yeast)	10452
211693_at	0.0589	1.463	IGHG1	Immunoglobulin heavy constant mu	3500
223302_s_at	0.0888	1.463	ZNF655	zinc finger protein 655	79027
226935_s_at	0.0651	1.46	CLPTM1L	CLPTM1-like	81037
37965_at	0.081	1.457	PARVB	parvin, beta	29780
217746_s_at	0.0531	1.452	PDCD6IP	programmed cell death 6 interacting protein	10015
229743_at	0.0778	1.45	ZNF438	zinc finger protein 438	220929
214780_s_at	0.0651	1.449	MYO9B	myosin IXB	4650
209124_at	0.0981	1.448	MYD88	myeloid differentiation primary response gene (88)	4615
205035_at	0.0981	1.445	CTDP1	CTD (carboxy-terminal domain, RNA polymerase II, polypeptide A) phosphatase, subunit 1	9150
202025_x_at	0.0619	1.444	ACAA1	acetyl-Coenzyme A acyltransferase 1	30
207667_s_at	0.0971	1.443	MAP2K3	mitogen-activated protein kinase kinase 3	5606
206097_at	0.0475	1.438	SLC22A18AS	solute carrier family 22 (organic cation transporter), member 18 antisense	5003
203648_at	0.0917	1.433	TATDN2	TatD DNase domain containing 2	9797
209467_s_at	0.0719	1.432	MKNK1	MAP kinase interacting serine/threonine kinase 1	8569
202239_at	0.0714	1.427	PARP4	poly (ADP-ribose) polymerase family, member 4	143
233933_s_at	0.0531	1.426	OTUD5	OTU domain containing 5	55593
218208_at	0.0928	1.424	LOC100131178, PQLC1	hypothetical protein LOC100131178, PQ loop repeat containing 1	100131178, 80148
213275_x_at	0.0792	1.405	CTSB	cathepsin B	1508
212900_at	0.0981	1.404	SEC24A	SEC24 related gene family, member A (S. cerevisiae)	10802
218797_s_at	0.0904	1.404	SIRT7	sirtuin (silent mating type information regulation 2 homolog) 7 (S. cerevisiae)	51547
224983_at	0.0892	1.403	SCARB2	scavenger receptor class B, member 2	950
202518_at	0.067	1.4	BCL7B	B-cell CLL/lymphoma 7B	9275
1559883_s_at	0.0864	1.392	SAMHD1	SAM domain and HD domain 1	25939
218333_at	0.0756	1.392	DERL2	Der1-like domain family, member 2	51009
224387_at	0.0927	1.391	COMMD5	COMM domain containing 5	28991
1558761_a_at	0.0711	1.39	FAM120AOS	family with sequence similarity 120A opposite strand	158293
35150_at	0.0475	1.382	CD40	CD40 molecule, TNF receptor superfamily member 5	958
1729_at	0.0816	1.38	TRADD	TNFRSF1A-associated via death domain	8717
205211_s_at	0.0929	1.38	RIN1	Ras and Rab interactor 1	9610
227482_at	0.0917	1.371	ADCK1	aarF domain containing kinase 1	57143
203490_at	0.0971	1.362	ELF4	E74-like factor 4 (ets domain transcription factor)	2000
209617_s_at	0.0673	1.362	CTNND2	catenin (cadherin-associated protein), delta 2 (neural plakophilin-related arm-repeat protein)	1501
221619_s_at	0.0815	1.359	MTCH1	mitochondrial carrier homolog 1 (C. elegans)	23787
202556_s_at	0.094	1.357	MCRS1	microspherule protein 1	10445
233734_s_at	0.0981	1.351	OSBPL5	oxysterol binding protein-like 5	114879
216105_x_at	0.0894	1.349	PPP2R4	protein phosphatase 2A activator, regulatory subunit 4	5524
208223_s_at	0.0776	1.348	ACVR1B	activin A receptor, type IB	91
220966_x_at	0.0927	1.348	ARPC5L	actin related protein 2/3 complex, subunit 5-like	81873
222460_s_at	0.067	1.346	NIP30	NEFA-interacting nuclear protein NIP30	80011
243635_at	0.0905	1.345	---	---	---
226664_at	0.098	1.341	TBC1D20	TBC1 domain family, member 20	128637
208842_s_at	0.0758	1.334	GORASP2	golgi reassembly stacking protein 2, 55kDa	26003
226640_at	0.0875	1.333	DAGLB	diacylglycerol lipase, beta	221955
223469_at	0.0943	1.331	PGPEP1	pyroglutamyl-peptidase I	54858
223070_at	0.0769	1.329	SELK	selenoprotein K	58515
202249_s_at	0.0981	1.323	WDR42A	WD repeat domain 42A	50717
212626_x_at	0.0878	1.316	HNRNPC	heterogeneous nuclear ribonucleoprotein C (C1/C2)	3183
40359_at	0.0971	1.306	RASSF7	Ras association (RalGDS/AF-6) domain family (N-terminal) member 7	8045
44111_at	0.0673	1.305	VPS33B	vacuolar protein sorting 33 homolog B (yeast)	26276
202010_s_at	0.0673	1.302	ZNF410	zinc finger protein 410	57862
38964_r_at	0.0826	1.301	WAS	Wiskott-Aldrich syndrome (eczema-thrombocytopenia)	7454
213138_at	0.081	1.3	ARID5A	AT rich interactive domain 5A (MRF1-like)	10865
232922_s_at	0.0983	1.291	C20orf59	chromosome 20 open reading frame 59	63910
209076_s_at	0.0812	1.29	WDR45L	WDR45-like	56270
212600_s_at	0.0696	1.278	UQCRC2	ubiquinol-cytochrome c reductase core protein II	7385
206649_s_at	0.0714	1.277	TFE3	transcription factor binding to IGHM enhancer 3	7030
202297_s_at	0.0734	1.274	RER1	RER1 retention in endoplasmic reticulum 1 homolog (S. cerevisiae)	11079
201974_s_at	0.095	1.268	C7orf28A	chromosome 7 open reading frame 28A	51622
214737_x_at	0.0758	1.243	HNRNPC	heterogeneous nuclear ribonucleoprotein C (C1/C2)	3183
203768_s_at	0.0999	1.241	STS	steroid sulfatase (microsomal), isozyme S	412
239137_x_at	0.0694	1.2	C6orf223	chromosome 6 open reading frame 223	221416
215158_s_at	0.081	1.194	DEDD	death effector domain containing	9191
205192_at	0.0888	1.177	MAP3K14	mitogen-activated protein kinase kinase kinase 14	9020
227171_at	0.0908	1.172	CCT4	Chaperonin containing TCP1, subunit 4 (delta)	10575
235475_at	0.0965	1.154	LOC100129720	Hypothetical protein LOC100129720	100129720
220596_at	0.0938	1.138	GPATCH4	G patch domain containing 4	54865
215228_at	0.0924	1.135	NHLH2	nescient helix loop helix 2	4808
207439_s_at	0.0981	1.126	SLC35A2	solute carrier family 35 (UDP-galactose transporter), member A2	7355
1565911_at	0.0875	1.123	LOC283693	Actin, gamma pseudogene	283693
1563318_s_at	0.0756	1.106	MAGIX	MAGI family member, X-linked	79917
216203_at	0.0981	1.104	SPTLC2	serine palmitoyltransferase, long chain base subunit 2	9517
241285_at	0.0847	1.073	---	---	---
213583_x_at	0.0832	0.899	EEF1A1, EEF1AL7, LOC100130211, LOC100132804, LOC389223, LOC401717, LOC645693, LOC645715, LOC728672	eukaryotic translation elongation factor 1 alpha 1, eukaryotic translation elongation factor 1 alpha-like 7, similar to translation elongation factor 1 alpha 1-like 14, hypothetical LOC100132804, similar to eukaryotic translation elongation factor 1 alpha 1, hypothetical LOC401717, hypothetical LOC645693, similar to hCG2043493, similar to hCG2043493	100130211, 100132804, 1915, 389223, 401717, 441032, 645693, 645715, 728672
211945_s_at	0.0917	0.839	ITGB1	integrin, beta 1 (fibronectin receptor, beta polypeptide, antigen CD29 includes MDF2, MSK12)	3688
213151_s_at	0.0826	0.788	2007-09-01	septin 7	989
213080_x_at	0.0692	0.78	RPL5	ribosomal protein L5	6125
222390_at	0.0772	0.772	WAC	WW domain containing adaptor with coiled-coil	51322
204225_at	0.0999	0.768	HDAC4	histone deacetylase 4	9759
212593_s_at	0.0999	0.765	PDCD4	programmed cell death 4 (neoplastic transformation inhibitor)	27250
212331_at	0.0714	0.764	RBL2	retinoblastoma-like 2 (p130)	5934
209134_s_at	0.0888	0.761	RPS6	ribosomal protein S6	6194
238781_at	0.0981	0.76	---	---	---
202034_x_at	0.0907	0.758	RB1CC1	RB1-inducible coiled-coil 1	9821
218403_at	0.0955	0.754	TRIAP1	TP53 regulated inhibitor of apoptosis 1	51499
225022_at	0.0812	0.75	GOPC	golgi associated PDZ and coiled-coil motif containing	57120
214042_s_at	0.0956	0.749	RPL22	ribosomal protein L22	6146
227117_at	0.0789	0.746	---	---	---
202930_s_at	0.0673	0.733	SUCLA2	succinate-CoA ligase, ADP-forming, beta subunit	8803
219446_at	0.0928	0.731	RIC8B	resistance to inhibitors of cholinesterase 8 homolog B (C. elegans)	55188
217810_x_at	0.0694	0.73	LARS	leucyl-tRNA synthetase	51520
215096_s_at	0.0927	0.718	ESD	esterase D/formylglutathione hydrolase	2098
201987_at	0.0692	0.717	MED13	mediator complex subunit 13	9969
211719_x_at	0.0577	0.717	FN1	fibronectin 1	2335
212464_s_at	0.0589	0.712	FN1	fibronectin 1	2335
219216_at	0.0591	0.711	ETAA1	Ewing tumor-associated antigen 1	54465
201812_s_at	0.0917	0.709	C4orf46, TOMM7	chromosome 4 open reading frame 46, translocase of outer mitochondrial membrane 7 homolog (yeast)	201725, 54543
216442_x_at	0.0601	0.708	FN1	fibronectin 1	2335
212265_at	0.0898	0.705	QKI	quaking homolog, KH domain RNA binding (mouse)	9444
210495_x_at	0.0616	0.704	FN1	fibronectin 1	2335
225574_at	0.0882	0.703	RWDD4A	RWD domain containing 4A	201965
203625_x_at	0.0839	0.701	SKP2	S-phase kinase-associated protein 2 (p45)	6502
209259_s_at	0.0816	0.701	SMC3	structural maintenance of chromosomes 3	9126
218587_s_at	0.0892	0.701	KTELC1	KTEL (Lys-Tyr-Glu-Leu) containing 1	56983
219421_at	0.097	0.701	TTC33	tetratricopeptide repeat domain 33	23548
212160_at	0.0714	0.696	XPOT	exportin, tRNA (nuclear export receptor for tRNAs)	11260
225875_s_at	0.0999	0.696	NPAL3	NIPA-like domain containing 3	57185
202515_at	0.0577	0.692	DLG1	discs, large homolog 1 (Drosophila)	1739
207358_x_at	0.0981	0.691	MACF1	microtubule-actin crosslinking factor 1	23499
217286_s_at	0.0992	0.689	NDRG3	NDRG family member 3	57446
238496_at	0.0772	0.686	---	---	---
205521_at	0.0854	0.685	ENDOGL1	endonuclease G-like 1	9941
208021_s_at	0.0475	0.683	RFC1	replication factor C (activator 1) 1, 145kDa	5981
222669_s_at	0.0745	0.682	SBDS, SBDSP	Shwachman-Bodian-Diamond syndrome, Shwachman-Bodian-Diamond syndrome pseudogene	155370, 51119
225889_at	0.0651	0.682	AEBP2	AE binding protein 2	121536
227732_at	0.0927	0.682	ATXN7L1	ataxin 7-like 1	222255
238026_at	0.0959	0.682	RPL35A	ribosomal protein L35a	6165
224830_at	0.0614	0.678	NUDT21	nudix (nucleoside diphosphate linked moiety X)-type motif 21	11051
225651_at	0.0673	0.677	UBE2E2	ubiquitin-conjugating enzyme E2E 2 (UBC4/5 homolog, yeast)	7325
225902_at	0.081	0.677	---	---	---
219459_at	0.0816	0.674	POLR3B	polymerase (RNA) III (DNA directed) polypeptide B	55703
218194_at	0.0533	0.673	REXO2	REX2, RNA exonuclease 2 homolog (S. cerevisiae)	25996
227003_at	0.0711	0.671	RAB28	RAB28, member RAS oncogene family	9364
228452_at	0.0692	0.671	C17orf39	chromosome 17 open reading frame 39	79018
204807_at	0.0816	0.67	TMEM5	transmembrane protein 5	10329
226155_at	0.0475	0.669	FAM160B1	family with sequence similarity 160, member B1	57700
225144_at	0.081	0.668	BMPR2	bone morphogenetic protein receptor, type II (serine/threonine kinase)	659
241959_at	0.0686	0.668	ANAPC10, ANAPC10P	anaphase promoting complex subunit 10, anaphase promoting complex subunit 10 pseudogene	10393, 729198
227767_at	0.093	0.667	CSNK1G3	casein kinase 1, gamma 3	1456
218331_s_at	0.0577	0.663	C10orf18	chromosome 10 open reading frame 18	54906
226254_s_at	0.0965	0.661	KIAA1430	KIAA1430	57587
203343_at	0.0981	0.659	UGDH	UDP-glucose dehydrogenase	7358
219351_at	0.0812	0.658	SEDLP, TRAPPC2, ZNF547	spondyloepiphyseal dysplasia, late, pseudogene, trafficking protein particle complex 2, zinc finger protein 547	10597, 284306, 6399
227288_at	0.0971	0.658	SFRS12IP1	SFRS12-interacting protein 1	285672
212855_at	0.067	0.657	DCUN1D4	DCN1, defective in cullin neddylation 1, domain containing 4 (S. cerevisiae)	23142
221699_s_at	0.0673	0.654	DDX50	DEAD (Asp-Glu-Ala-Asp) box polypeptide 50	79009
229517_at	0.0971	0.654	PTPDC1	protein tyrosine phosphatase domain containing 1	138639
212037_at	0.0761	0.652	PNN	pinin, desmosome associated protein	5411
222685_at	0.0651	0.651	FAM29A	family with sequence similarity 29, member A	54801
228420_at	0.0971	0.65	PDCD2	programmed cell death 2	5134
202701_at	0.0875	0.648	BMP1	bone morphogenetic protein 1	649
229167_at	0.0927	0.645	---	---	---
225174_at	0.0654	0.643	DNAJC10	DnaJ (Hsp40) homolog, subfamily C, member 10	54431
231215_at	0.0475	0.643	---	---	---
219635_at	0.0673	0.64	ZNF606	zinc finger protein 606	80095
201865_x_at	0.0812	0.639	NR3C1	nuclear receptor subfamily 3, group C, member 1 (glucocorticoid receptor)	2908
242818_x_at	0.0999	0.639	---	---	---
227036_at	0.0929	0.636	---	---	---
235289_at	0.0929	0.636	EIF5A2	eukaryotic translation initiation factor 5A2	56648
228932_at	0.0864	0.634	---	---	---
202413_s_at	0.0888	0.631	USP1	ubiquitin specific peptidase 1	7398
225900_at	0.0981	0.631	EXOC6B	exocyst complex component 6B	23233
203420_at	0.0903	0.626	FAM8A1	family with sequence similarity 8, member A1	51439
224722_at	0.0714	0.626	MIB1	mindbomb homolog 1 (Drosophila)	57534
227220_at	0.0797	0.625	NFXL1	nuclear transcription factor, X-box binding-like 1	152518
234998_at	0.0888	0.624	---	---	---
218269_at	0.0868	0.623	RNASEN	ribonuclease type III, nuclear	29102
204451_at	0.0778	0.622	FZD1	frizzled homolog 1 (Drosophila)	8321
237337_at	0.0919	0.621	---	---	---
223342_at	0.0971	0.62	RRM2B	ribonucleotide reductase M2 B (TP53 inducible)	50484
212666_at	0.0917	0.618	SMURF1	SMAD specific E3 ubiquitin protein ligase 1	57154
1558688_at	0.0992	0.617	LOC441461	hypothetical gene supported by BC030123	441461
230386_at	0.0882	0.617	---	---	---
211671_s_at	0.0673	0.614	NR3C1	nuclear receptor subfamily 3, group C, member 1 (glucocorticoid receptor)	2908
225363_at	0.0561	0.612	PTEN	phosphatase and tensin homolog	5728
225985_at	0.0949	0.612	PRKAA1	protein kinase, AMP-activated, alpha 1 catalytic subunit	5562
236679_x_at	0.0789	0.611	---	---	---
203884_s_at	0.0601	0.609	RAB11FIP2	RAB11 family interacting protein 2 (class I)	22841
227313_at	0.0888	0.609	CNPY4	canopy 4 homolog (zebrafish)	245812
203016_s_at	0.0966	0.608	SSX2IP	synovial sarcoma, X breakpoint 2 interacting protein	117178
228029_at	0.0673	0.608	ZNF721	zinc finger protein 721	170960
235240_at	0.0971	0.608	ATXN3	ataxin 3	4287
218710_at	0.0826	0.606	TTC27	tetratricopeptide repeat domain 27	55622
242607_at	0.0903	0.606	---	---	---
226375_at	0.0826	0.604	---	---	---
235725_at	0.1	0.602	SMAD4	SMAD family member 4	4089
203735_x_at	0.085	0.599	PPFIBP1	PTPRF interacting protein, binding protein 1 (liprin beta 1)	8496
225128_at	0.0475	0.597	KDELC2	KDEL (Lys-Asp-Glu-Leu) containing 2	143888
235391_at	0.0971	0.597	FAM92A1	family with sequence similarity 92, member A1	137392
214620_x_at	0.0903	0.591	PAM	peptidylglycine alpha-amidating monooxygenase	5066
218517_at	0.0475	0.591	PHF17	PHD finger protein 17	79960
228238_at	0.0953	0.591	GAS5	growth arrest-specific 5 (non-protein coding)	60674
226203_at	0.0475	0.59	---	---	---
219527_at	0.0864	0.587	MOSC2	MOCO sulphurase C-terminal domain containing 2	54996
223297_at	0.092	0.586	AMMECR1L	AMME chromosomal region gene 1-like	83607
229844_at	0.0773	0.586	---	---	---
240690_at	0.0959	0.585	---	---	---
212385_at	0.0965	0.584	TCF4	transcription factor 4	6925
225181_at	0.0561	0.584	ARID1B, LOC729446	AT rich interactive domain 1B (SWI1-like), hypothetical LOC729446	57492, 729446
226821_at	0.0999	0.583	---	---	---
227077_at	0.0995	0.583	ZNF286A	zinc finger protein 286A	57335
238043_at	0.0894	0.583	LOC729446	hypothetical LOC729446	729446
219174_at	0.0981	0.58	IFT74	intraflagellar transport 74 homolog (Chlamydomonas)	80173
238686_at	0.0812	0.58	FBXO3	F-box protein 3	26273
232007_at	0.0999	0.578	AGPAT5	1-acylglycerol-3-phosphate O-acyltransferase 5 (lysophosphatidic acid acyltransferase, epsilon)	55326
235610_at	0.0943	0.578	ALKBH8	alkB, alkylation repair homolog 8 (E. coli)	91801
38892_at	0.0714	0.577	KIAA0240	KIAA0240	23506
212765_at	0.0995	0.576	CAMSAP1L1	calmodulin regulated spectrin-associated protein 1-like 1	23271
212170_at	0.0475	0.574	CPNE1, RBM12	copine I, RNA binding motif protein 12	10137, 8904
203538_at	0.0875	0.573	CAMLG	calcium modulating ligand	819
209068_at	0.0692	0.57	HNRPDL	heterogeneous nuclear ribonucleoprotein D-like	9987
226317_at	0.0659	0.569	PPP4R2	protein phosphatase 4, regulatory subunit 2	151987
219109_at	0.0531	0.568	SPAG16	sperm associated antigen 16	79582
227866_at	0.081	0.568	LOC729436	Hypothetical LOC729436	729436
218204_s_at	0.0749	0.567	FYCO1	FYVE and coiled-coil domain containing 1	79443
228099_at	0.0907	0.567	ZNF550	zinc finger protein 550	162972
228006_at	0.0676	0.565	---	---	---
219626_at	0.0561	0.564	MAP7D3	MAP7 domain containing 3	79649
212215_at	0.072	0.563	PREPL	prolyl endopeptidase-like	9581
225725_at	0.0589	0.561	---	---	---
238064_at	0.0826	0.56	---	---	---
201889_at	0.0937	0.559	FAM3C	family with sequence similarity 3, member C	10447
225553_at	0.0692	0.558	---	---	---
213455_at	0.0696	0.556	FAM114A1	family with sequence similarity 114, member A1	92689
238174_at	0.0876	0.556	---	---	---
226582_at	0.0905	0.555	LOC400043	hypothetical gene supported by BC009385	400043
202762_at	0.0711	0.554	ROCK2	Rho-associated, coiled-coil containing protein kinase 2	9475
222738_at	0.0927	0.554	WWC2	WW and C2 domain containing 2	80014
229705_at	0.0614	0.554	---	---	---
230479_at	0.081	0.551	---	---	---
209337_at	0.0789	0.549	PSIP1	PC4 and SFRS1 interacting protein 1	11168
225470_at	0.067	0.549	NUP35	nucleoporin 35kDa	129401
221480_at	0.0726	0.548	HNRNPD	heterogeneous nuclear ribonucleoprotein D (AU-rich element RNA binding protein 1, 37kDa)	3184
225224_at	0.0824	0.548	C20orf112	chromosome 20 open reading frame 112	140688
225732_at	0.067	0.547	KLHDC5	kelch domain containing 5	57542
214066_x_at	0.0892	0.543	NPR2	natriuretic peptide receptor B/guanylate cyclase B (atrionatriuretic peptide receptor B)	4882
214773_x_at	0.0815	0.543	TIPRL	TIP41, TOR signaling pathway regulator-like (S. cerevisiae)	261726
226998_at	0.0917	0.543	NARG1	NMDA receptor regulated 1	80155
222624_s_at	0.0486	0.541	ZNF639	zinc finger protein 639	51193
204020_at	0.0692	0.54	PURA	purine-rich element binding protein A	5813
204569_at	0.0475	0.54	ICK	intestinal cell (MAK-like) kinase	22858
226115_at	0.0789	0.54	AHCTF1	AT hook containing transcription factor 1	25909
202822_at	0.0686	0.539	LPP	LIM domain containing preferred translocation partner in lipoma	4026
209817_at	0.0629	0.539	PPP3CB	protein phosphatase 3 (formerly 2B), catalytic subunit, beta isoform	5532
224571_at	0.0686	0.539	IRF2BP2	interferon regulatory factor 2 binding protein 2	359948
221526_x_at	0.0711	0.538	PARD3	par-3 partitioning defective 3 homolog (C. elegans)	56288
202351_at	0.0999	0.534	ITGAV	integrin, alpha V (vitronectin receptor, alpha polypeptide, antigen CD51)	3685
226326_at	0.0964	0.534	PCGF5	polycomb group ring finger 5	84333
227239_at	0.0892	0.533	FAM126A	family with sequence similarity 126, member A	84668
208753_s_at	0.0905	0.532	NAP1L1	nucleosome assembly protein 1-like 1	4673
209733_at	0.0717	0.532	LOC286440	hypothetical protein LOC286440	286440
218437_s_at	0.0601	0.532	LZTFL1	leucine zipper transcription factor-like 1	54585
218432_at	0.0577	0.531	FBXO3	F-box protein 3	26273
204976_s_at	0.0764	0.529	AMMECR1	Alport syndrome, mental retardation, midface hypoplasia and elliptocytosis chromosomal region, gene 1	9949
217196_s_at	0.0503	0.529	CAMSAP1L1	calmodulin regulated spectrin-associated protein 1-like 1	23271
221766_s_at	0.0888	0.528	FAM46A	family with sequence similarity 46, member A	55603
225189_s_at	0.0711	0.525	RAPH1	Ras association (RalGDS/AF-6) and pleckstrin homology domains 1	65059
229129_at	0.067	0.524	---	---	---
213239_at	0.0692	0.523	PIBF1	progesterone immunomodulatory binding factor 1	10464
217892_s_at	0.0711	0.521	LIMA1	LIM domain and actin binding 1	51474
223340_at	0.0931	0.52	SPG3A	spastic paraplegia 3A (autosomal dominant)	51062
229083_at	0.0673	0.52	HNRNPA0	heterogeneous nuclear ribonucleoprotein A0	10949
202319_at	0.0878	0.518	SENP6	SUMO1/sentrin specific peptidase 6	26054
213325_at	0.0971	0.512	PVRL3	poliovirus receptor-related 3	25945
219563_at	0.0875	0.512	C14orf139	chromosome 14 open reading frame 139	79686
225438_at	0.0888	0.512	NUDCD1	NudC domain containing 1	84955
221773_at	0.081	0.511	ELK3	ELK3, ETS-domain protein (SRF accessory protein 2)	2004
227157_at	0.067	0.509	CCDC111	coiled-coil domain containing 111	201973
228709_at	0.0601	0.509	TPR	translocated promoter region (to activated MET oncogene)	7175
230296_at	0.0694	0.509	C16orf52	Chromosome 16 open reading frame 52	730094
230679_at	0.0853	0.508	WDR32	WD repeat domain 32	79269
212958_x_at	0.0601	0.506	PAM	peptidylglycine alpha-amidating monooxygenase	5066
218181_s_at	0.0999	0.506	MAP4K4	mitogen-activated protein kinase kinase kinase kinase 4	9448
218477_at	0.0651	0.506	TMEM14A	transmembrane protein 14A	28978
213910_at	0.0981	0.505	IGFBP7	insulin-like growth factor binding protein 7	3490
1556121_at	0.0601	0.504	---	---	---
204177_s_at	0.0825	0.503	KLHL20	kelch-like 20 (Drosophila)	27252
1557433_at	0.0589	0.502	---	---	---
205139_s_at	0.0961	0.502	UST	uronyl-2-sulfotransferase	10090
226528_at	0.0475	0.502	MTX3	metaxin 3	345778
204832_s_at	0.0651	0.501	BMPR1A	bone morphogenetic protein receptor, type IA	657
208760_at	0.0907	0.501	UBE2I	Ubiquitin-conjugating enzyme E2I (UBC9 homolog, yeast)	7329
228760_at	0.0917	0.501	SFRS2B	splicing factor, arginine/serine-rich 2B	10929
235227_at	0.0651	0.501	---	---	---
203519_s_at	0.0894	0.499	UPF2	UPF2 regulator of nonsense transcripts homolog (yeast)	26019
230740_at	0.0591	0.499	---	---	---
200685_at	0.0893	0.496	SFRS11	splicing factor, arginine/serine-rich 11	9295
201063_at	0.075	0.495	RCN1	reticulocalbin 1, EF-hand calcium binding domain	5954
225835_at	0.0531	0.495	SLC12A2	solute carrier family 12 (sodium/potassium/chloride transporters), member 2	6558
227221_at	0.0463	0.495	---	---	---
228680_at	0.0475	0.495	KIF3A	kinesin family member 3A	11127
225876_at	0.0475	0.494	NPAL3	NIPA-like domain containing 3	57185
226479_at	0.0692	0.493	KBTBD6	kelch repeat and BTB (POZ) domain containing 6	89890
225431_x_at	0.0957	0.492	PM20D2	peptidase M20 domain containing 2	135293
201335_s_at	0.0756	0.491	ARHGEF12	Rho guanine nucleotide exchange factor (GEF) 12	23365
206414_s_at	0.0822	0.491	DDEF2	development and differentiation enhancing factor 2	8853
214764_at	0.0475	0.49	RRP15	ribosomal RNA processing 15 homolog (S. cerevisiae)	51018
65472_at	0.0937	0.489	C2orf68	chromosome 2 open reading frame 68	388969
224759_s_at	0.0826	0.488	C12orf23	chromosome 12 open reading frame 23	90488
235512_at	0.0711	0.487	CDKL1	cyclin-dependent kinase-like 1 (CDC2-related kinase)	8814
226889_at	0.081	0.486	WDR35	WD repeat domain 35	57539
230302_at	0.0981	0.486	---	---	---
235369_at	0.081	0.484	C14orf28	chromosome 14 open reading frame 28	122525
244687_at	0.0692	0.483	DBT	dihydrolipoamide branched chain transacylase E2	1629
225776_at	0.0691	0.481	---	---	---
238881_at	0.0531	0.481	---	---	---
228694_at	0.0699	0.48	---	---	---
218259_at	0.0741	0.478	MKL2	MKL/myocardin-like 2	57496
216693_x_at	0.0536	0.477	HDGFRP3	hepatoma-derived growth factor, related protein 3	50810
232063_x_at	0.0962	0.475	FARSB	phenylalanyl-tRNA synthetase, beta subunit	10056
235635_at	0.0854	0.475	ARHGAP5	Rho GTPase activating protein 5	394
204780_s_at	0.067	0.473	FAS	Fas (TNF receptor superfamily, member 6)	355
227004_at	0.067	0.473	---	---	---
204321_at	0.0692	0.472	NEO1	neogenin homolog 1 (chicken)	4756
211998_at	0.0724	0.472	H3F3A, H3F3B	H3 histone, family 3A, H3 histone, family 3B (H3.3B)	3020, 3021
202073_at	0.0749	0.47	OPTN	optineurin	10133
225520_at	0.072	0.47	MTHFD1L	methylenetetrahydrofolate dehydrogenase (NADP+ dependent) 1-like	25902
205573_s_at	0.0601	0.469	SNX7	sorting nexin 7	51375
224365_s_at	0.0618	0.468	TIGD7	tigger transposable element derived 7	91151
202336_s_at	0.0475	0.467	PAM	peptidylglycine alpha-amidating monooxygenase	5066
200931_s_at	0.0981	0.461	VCL	vinculin	7414
225959_s_at	0.0875	0.461	ZNRF1	zinc and ring finger 1	84937
211208_s_at	0.0463	0.456	CASK	calcium/calmodulin-dependent serine protein kinase (MAGUK family)	8573
212572_at	0.0561	0.455	STK38L	serine/threonine kinase 38 like	23012
213551_x_at	0.0935	0.455	PCGF2	polycomb group ring finger 2	7703
227801_at	0.0907	0.45	TRIM59	tripartite motif-containing 59	286827
218128_at	0.0748	0.447	NFYB	nuclear transcription factor Y, beta	4801
227934_at	0.0867	0.446	KPNA5	karyopherin alpha 5 (importin alpha 6)	3841
203753_at	0.0981	0.445	TCF4	transcription factor 4	6925
235320_at	0.0654	0.443	ARL6	ADP-ribosylation factor-like 6	84100
207177_at	0.0723	0.441	PTGFR	prostaglandin F receptor (FP)	5737
202368_s_at	0.0601	0.438	TRAM2	translocation associated membrane protein 2	9697
204849_at	0.0981	0.438	TCFL5	transcription factor-like 5 (basic helix-loop-helix)	10732
213959_s_at	0.0694	0.438	RPGRIP1L	RPGRIP1-like	23322
218513_at	0.0475	0.436	C4orf43	chromosome 4 open reading frame 43	55319
201744_s_at	0.0618	0.434	LUM	lumican	4060
229687_s_at	0.0772	0.431	---	---	---
213891_s_at	0.0903	0.43	TCF4	transcription factor 4	6925
224901_at	0.0601	0.43	SCD5	stearoyl-CoA desaturase 5	79966
238937_at	0.0776	0.43	ZNF420	zinc finger protein 420	147923
227329_at	0.0905	0.429	ZBTB46	zinc finger and BTB domain containing 46	140685
201189_s_at	0.081	0.426	ITPR3	inositol 1,4,5-triphosphate receptor, type 3	3710
202260_s_at	0.0741	0.425	STXBP1	syntaxin binding protein 1	6812
201163_s_at	0.0944	0.424	IGFBP7	insulin-like growth factor binding protein 7	3490
205117_at	0.0882	0.424	FGF1	fibroblast growth factor 1 (acidic)	2246
218775_s_at	0.0962	0.424	WWC2	WW and C2 domain containing 2	80014
226666_at	0.0854	0.424	DAAM1	dishevelled associated activator of morphogenesis 1	23002
209526_s_at	0.0917	0.423	HDGFRP3	hepatoma-derived growth factor, related protein 3	50810
212928_at	0.0772	0.422	TSPYL4	TSPY-like 4	23270
227156_at	0.0711	0.422	CASK	calcium/calmodulin-dependent serine protein kinase (MAGUK family)	8573
230886_at	0.0711	0.419	---	---	---
235603_at	0.0875	0.419	HNRNPU	heterogeneous nuclear ribonucleoprotein U (scaffold attachment factor A)	3192
203563_at	0.0627	0.417	AFAP1	actin filament associated protein 1	60312
202780_at	0.0601	0.416	OXCT1	3-oxoacid CoA transferase 1	5019
226977_at	0.081	0.416	LOC492311	similar to bovine IgA regulatory protein	492311
227448_at	0.0676	0.415	ARGLU1	arginine and glutamate rich 1	55082
238953_at	0.081	0.413	---	---	---
225803_at	0.0758	0.41	FBXO32	F-box protein 32	114907
227620_at	0.0812	0.409	SLC44A1	solute carrier family 44, member 1	23446
226800_at	0.0659	0.408	EFCAB7	EF-hand calcium binding domain 7	84455
235890_at	0.0686	0.407	---	---	---
209325_s_at	0.0601	0.405	RGS16	regulator of G-protein signaling 16	6004
212181_s_at	0.0475	0.405	NUDT4, NUDT4P1	nudix (nucleoside diphosphate linked moiety X)-type motif 4, nudix (nucleoside diphosphate linked moiety X)-type motif 4 pseudogene 1	11163, 440672
209288_s_at	0.0956	0.402	CDC42EP3	CDC42 effector protein (Rho GTPase binding) 3	10602
219372_at	0.081	0.401	IFT81	intraflagellar transport 81 homolog (Chlamydomonas)	28981
219518_s_at	0.0943	0.4	ELL3	elongation factor RNA polymerase II-like 3	80237
218127_at	0.0654	0.399	NFYB	nuclear transcription factor Y, beta	4801
226252_at	0.0966	0.399	---	---	---
201723_s_at	0.0913	0.394	GALNT1	UDP-N-acetyl-alpha-D-galactosamine:polypeptide N-acetylgalactosaminyltransferase 1 (GalNAc-T1)	2589
212573_at	0.0815	0.391	ENDOD1	endonuclease domain containing 1	23052
214806_at	0.0848	0.391	BICD1	bicaudal D homolog 1 (Drosophila)	636
238022_at	0.0809	0.391	hCG_1815491	hCG1815491	643911
220145_at	0.0907	0.39	MAP9	microtubule-associated protein 9	79884
203822_s_at	0.0905	0.389	ELF2	E74-like factor 2 (ets domain transcription factor)	1998
224763_at	0.0734	0.386	RPL37	Ribosomal protein L37	6167
225420_at	0.0864	0.386	GPAM	glycerol-3-phosphate acyltransferase, mitochondrial	57678
204518_s_at	0.0839	0.384	PPIC	peptidylprolyl isomerase C (cyclophilin C)	5480
226098_at	0.0616	0.384	IFT80	intraflagellar transport 80 homolog (Chlamydomonas)	57560
1558956_s_at	0.0531	0.383	IFT80	intraflagellar transport 80 homolog (Chlamydomonas)	57560
228974_at	0.0475	0.382	---	---	---
243013_at	0.0925	0.382	---	---	---
209890_at	0.048	0.381	TSPAN5	tetraspanin 5	10098
213478_at	0.0673	0.381	RP1-21O18.1	kazrin	23254
223586_at	0.0577	0.381	ARNTL2	aryl hydrocarbon receptor nuclear translocator-like 2	56938
230178_s_at	0.0533	0.38	---	---	---
212762_s_at	0.0971	0.379	TCF7L2	transcription factor 7-like 2 (T-cell specific, HMG-box)	6934
230083_at	0.0686	0.378	USP53	ubiquitin specific peptidase 53	54532
226250_at	0.0692	0.377	---	---	---
232796_at	0.0981	0.377	---	---	---
225078_at	0.0577	0.374	EMP2	epithelial membrane protein 2	2013
225112_at	0.0811	0.374	ABI2	abl interactor 2	10152
210355_at	0.0773	0.37	PTHLH	parathyroid hormone-like hormone	5744
212609_s_at	0.0673	0.37	AKT3	V-akt murine thymoma viral oncogene homolog 3 (protein kinase B, gamma)	10000
227259_at	0.0966	0.368	CD47	CD47 molecule	961
200771_at	0.0758	0.366	LAMC1	laminin, gamma 1 (formerly LAMB2)	3915
223304_at	0.0612	0.363	SLC37A3	solute carrier family 37 (glycerol-3-phosphate transporter), member 3	84255
235782_at	0.0601	0.363	---	---	---
201069_at	0.0888	0.362	MMP2	matrix metallopeptidase 2 (gelatinase A, 72kDa gelatinase, 72kDa type IV collagenase)	4313
203542_s_at	0.0686	0.359	KLF9	Kruppel-like factor 9	687
210751_s_at	0.0601	0.359	RGN	regucalcin (senescence marker protein-30)	9104
229265_at	0.0724	0.357	SKI	v-ski sarcoma viral oncogene homolog (avian)	6497
212486_s_at	0.073	0.355	FYN	FYN oncogene related to SRC, FGR, YES	2534
214104_at	0.0876	0.353	GPR161	G protein-coupled receptor 161	23432
222513_s_at	0.0711	0.353	SORBS1	sorbin and SH3 domain containing 1	10580
235133_at	0.0948	0.351	---	---	---
214434_at	0.0531	0.35	HSPA12A	heat shock 70kDa protein 12A	259217
222033_s_at	0.0888	0.35	---	---	---
208820_at	0.0875	0.348	PTK2	PTK2 protein tyrosine kinase 2	5747
205651_x_at	0.0994	0.346	RAPGEF4	Rap guanine nucleotide exchange factor (GEF) 4	11069
212822_at	0.0957	0.346	HEG1	HEG homolog 1 (zebrafish)	57493
242100_at	0.0826	0.346	CHSY3	chondroitin sulfate synthase 3	337876
206910_x_at	0.081	0.345	CFHR2	complement factor H-related 2	3080
209524_at	0.0577	0.344	HDGFRP3	hepatoma-derived growth factor, related protein 3	50810
239673_at	0.0892	0.344	---	---	---
237290_at	0.0964	0.342	---	---	---
241763_s_at	0.0999	0.342	FBXO32	F-box protein 32	114907
217875_s_at	0.0714	0.338	PMEPA1	prostate transmembrane protein, androgen induced 1	56937
225098_at	0.0907	0.338	ABI2	abl interactor 2	10152
209409_at	0.0903	0.337	GRB10	growth factor receptor-bound protein 10	2887
212473_s_at	0.0475	0.336	MICAL2	microtubule associated monoxygenase, calponin and LIM domain containing 2	9645
213069_at	0.0715	0.336	HEG1	HEG homolog 1 (zebrafish)	57493
213158_at	0.0577	0.336	---	---	---
236123_at	0.0589	0.336	ST7L	Suppression of tumorigenicity 7 like	54879
230071_at	0.0917	0.332	2011-09-01	septin 11	55752
221974_at	0.0876	0.331	IPW	imprinted in Prader-Willi syndrome (non-protein coding)	3653
227997_at	0.0824	0.331	IL17RD	interleukin 17 receptor D	54756
209679_s_at	0.0917	0.328	LOC57228	small trans-membrane and glycosylated protein	57228
225387_at	0.0875	0.328	TSPAN5	tetraspanin 5	10098
206448_at	0.0731	0.327	ZNF365	zinc finger protein 365	22891
227231_at	0.0582	0.327	KIAA1211	KIAA1211 protein	57482
201681_s_at	0.0531	0.325	DLG5	discs, large homolog 5 (Drosophila)	9231
224002_s_at	0.0692	0.325	FKBP7	FK506 binding protein 7	51661
205407_at	0.0797	0.322	RECK	reversion-inducing-cysteine-rich protein with kazal motifs	8434
218935_at	0.0756	0.322	EHD3	EH-domain containing 3	30845
237839_at	0.0825	0.321	---	---	---
212565_at	0.0692	0.32	STK38L	serine/threonine kinase 38 like	23012
216060_s_at	0.081	0.32	DAAM1	dishevelled associated activator of morphogenesis 1	23002
219477_s_at	0.08	0.318	THSD1, THSD1P	thrombospondin, type I, domain containing 1, thrombospondin, type I, domain containing 1 pseudogene	374500, 55901
225961_at	0.0816	0.316	KLHDC5	kelch domain containing 5	57542
223519_at	0.0943	0.315	ZAK	sterile alpha motif and leucine zipper containing kinase AZK	51776
219479_at	0.0475	0.312	KDELC1	KDEL (Lys-Asp-Glu-Leu) containing 1	79070
208999_at	0.0759	0.311	2008-09-01	septin 8	23176
218820_at	0.0981	0.311	C14orf132	chromosome 14 open reading frame 132	56967
204517_at	0.0651	0.31	PPIC	peptidylprolyl isomerase C (cyclophilin C)	5480
202468_s_at	0.0463	0.305	CTNNAL1	catenin (cadherin-associated protein), alpha-like 1	8727
203939_at	0.0715	0.305	NT5E	5'-nucleotidase, ecto (CD73)	4907
223463_at	0.0917	0.305	RAB23	RAB23, member RAS oncogene family	51715
205234_at	0.0754	0.303	SLC16A4	solute carrier family 16, member 4 (monocarboxylic acid transporter 5)	9122
214255_at	0.0601	0.302	ATP10A	ATPase, class V, type 10A	57194
234340_at	0.0999	0.301	---	---	---
214913_at	0.0692	0.299	ADAMTS3	ADAM metallopeptidase with thrombospondin type 1 motif, 3	9508
222020_s_at	0.0922	0.299	HNT	neurotrimin	50863
212386_at	0.0647	0.298	TCF4	transcription factor 4	6925
208789_at	0.0692	0.297	PTRF	polymerase I and transcript release factor	284119
210073_at	0.0875	0.297	ST8SIA1	ST8 alpha-N-acetyl-neuraminide alpha-2,8-sialyltransferase 1	6489
229007_at	0.0692	0.296	LOC283788	hypothetical protein LOC283788	283788
220617_s_at	0.0582	0.294	ZNF532	zinc finger protein 532	55205
226869_at	0.095	0.294	MEGF6	multiple EGF-like-domains 6	1953
222820_at	0.0673	0.293	TNRC6C	trinucleotide repeat containing 6C	57690
235238_at	0.0903	0.293	SHC4	SHC (Src homology 2 domain containing) family, member 4	399694
219432_at	0.0629	0.292	EVC	Ellis van Creveld syndrome	2121
243184_at	0.0971	0.29	---	---	---
208029_s_at	0.0734	0.288	LAPTM4B	lysosomal protein transmembrane 4 beta	55353
236395_at	0.0888	0.286	---	---	---
212667_at	0.0995	0.285	SPARC	secreted protein, acidic, cysteine-rich (osteonectin)	6678
212764_at	0.0892	0.285	ZEB1	zinc finger E-box binding homeobox 1	6935
229480_at	0.0463	0.285	---	---	---
1568618_a_at	0.069	0.284	GALNT1	UDP-N-acetyl-alpha-D-galactosamine:polypeptide N-acetylgalactosaminyltransferase 1 (GalNAc-T1)	2589
213664_at	0.0896	0.281	SLC1A1	solute carrier family 1 (neuronal/epithelial high affinity glutamate transporter, system Xag), member 1	6505
227503_at	0.0601	0.281	---	---	---
221555_x_at	0.0601	0.28	CDC14B, CDC14C	CDC14 cell division cycle 14 homolog B (S. cerevisiae), CDC14 cell division cycle 14 homolog C (S. cerevisiae)	168448, 8555
212344_at	0.0531	0.279	SULF1	sulfatase 1	23213
226112_at	0.0627	0.279	SGCB	sarcoglycan, beta (43kDa dystrophin-associated glycoprotein)	6443
227082_at	0.0977	0.279	---	---	---
212589_at	0.0726	0.278	RRAS2	related RAS viral (r-ras) oncogene homolog 2	22800
241864_x_at	0.067	0.278	---	---	---
242138_at	0.0705	0.278	DLX1	distal-less homeobox 1	1745
216620_s_at	0.0692	0.276	ARHGEF10	Rho guanine nucleotide exchange factor (GEF) 10	9639
208022_s_at	0.0882	0.275	CDC14B, CDC14C	CDC14 cell division cycle 14 homolog B (S. cerevisiae), CDC14 cell division cycle 14 homolog C (S. cerevisiae)	168448, 8555
202403_s_at	0.0875	0.267	COL1A2	collagen, type I, alpha 2	1278
209621_s_at	0.0803	0.267	PDLIM3	PDZ and LIM domain 3	27295
231130_at	0.0917	0.266	---	---	---
203868_s_at	0.0748	0.265	VCAM1	vascular cell adhesion molecule 1	7412
205528_s_at	0.0694	0.264	RUNX1T1	runt-related transcription factor 1; translocated to, 1 (cyclin D-related)	862
230744_at	0.0772	0.264	---	---	---
214239_x_at	0.0875	0.262	PCGF2	polycomb group ring finger 2	7703
1553995_a_at	0.0714	0.258	NT5E	5'-nucleotidase, ecto (CD73)	4907
202085_at	0.0627	0.257	TJP2	tight junction protein 2 (zona occludens 2)	9414
209210_s_at	0.0692	0.257	FERMT2	fermitin family homolog 2 (Drosophila)	10979
213675_at	0.0694	0.257	---	---	---
232752_at	0.0692	0.257	---	---	---
208782_at	0.0692	0.254	FSTL1	follistatin-like 1	11167
210986_s_at	0.081	0.252	TPM1	tropomyosin 1 (alpha)	7168
210809_s_at	0.0764	0.25	POSTN	periostin, osteoblast specific factor	10631
212354_at	0.048	0.25	SULF1	sulfatase 1	23213
1558103_a_at	0.0531	0.249	---	---	---
204963_at	0.0961	0.249	SSPN	sarcospan (Kras oncogene-associated gene)	8082
202458_at	0.0726	0.248	PRSS23	protease, serine, 23	11098
220244_at	0.0686	0.248	LOH3CR2A	loss of heterozygosity, 3, chromosomal region 2, gene A	29931
225790_at	0.0711	0.248	MSRB3	methionine sulfoxide reductase B3	253827
227261_at	0.081	0.248	KLF12	Kruppel-like factor 12	11278
236277_at	0.0552	0.247	---	---	---
205405_at	0.0965	0.243	SEMA5A	sema domain, seven thrombospondin repeats (type 1 and type 1-like), transmembrane domain (TM) and short cytoplasmic domain, (semaphorin) 5A	9037
227628_at	0.081	0.243	GPX8	glutathione peroxidase 8	493869
202289_s_at	0.0715	0.242	TACC2	transforming, acidic coiled-coil containing protein 2	10579
203510_at	0.0716	0.241	MET	met proto-oncogene (hepatocyte growth factor receptor)	4233
212828_at	0.0601	0.241	SYNJ2	synaptojanin 2	8871
205542_at	0.0694	0.239	STEAP1	six transmembrane epithelial antigen of the prostate 1	26872
202011_at	0.0696	0.238	TJP1	tight junction protein 1 (zona occludens 1)	7082
204288_s_at	0.0745	0.238	SORBS2	sorbin and SH3 domain containing 2	8470
218651_s_at	0.0614	0.237	LARP6	La ribonucleoprotein domain family, member 6	55323
226911_at	0.0475	0.237	EGFLAM	EGF-like, fibronectin type III and laminin G domains	133584
208850_s_at	0.0826	0.236	THY1	Thy-1 cell surface antigen	7070
228602_at	0.0475	0.236	SGCD	sarcoglycan, delta (35kDa dystrophin-associated glycoprotein)	6444
237301_at	0.0614	0.236	---	---	---
207738_s_at	0.0577	0.235	NCKAP1	NCK-associated protein 1	10787
216215_s_at	0.0676	0.235	RBM9	RNA binding motif protein 9	23543
227188_at	0.0654	0.235	C21orf63	chromosome 21 open reading frame 63	59271
235660_at	0.0692	0.235	---	---	---
223595_at	0.0876	0.233	TMEM133	transmembrane protein 133	83935
226388_at	0.0614	0.231	TCEA3	transcription elongation factor A (SII), 3	6920
221029_s_at	0.0486	0.23	WNT5B	wingless-type MMTV integration site family, member 5B	81029
1552735_at	0.0812	0.229	PCDHGA4	protocadherin gamma subfamily A, 4	56111
228438_at	0.0475	0.229	LOC100132891	Hypothetical protein LOC100132891	100132891
218641_at	0.081	0.228	MGC3032	hypothetical protein MGC3032	65998
230424_at	0.0807	0.228	C5orf13	chromosome 5 open reading frame 13	9315
202465_at	0.0892	0.226	PCOLCE	procollagen C-endopeptidase enhancer	5118
204201_s_at	0.0839	0.224	PTPN13	protein tyrosine phosphatase, non-receptor type 13 (APO-1/CD95 (Fas)-associated phosphatase)	5783
1558102_at	0.0971	0.223	---	---	---
209099_x_at	0.09	0.221	JAG1	jagged 1 (Alagille syndrome)	182
232270_at	0.0692	0.221	C9orf3	Chromosome 9 open reading frame 3	84909
1553994_at	0.0475	0.22	NT5E	5'-nucleotidase, ecto (CD73)	4907
216268_s_at	0.0875	0.22	JAG1	jagged 1 (Alagille syndrome)	182
221276_s_at	0.0981	0.218	SYNC1	syncoilin, intermediate filament 1	81493
227236_at	0.0959	0.218	TSPAN2	tetraspanin 2	10100
223805_at	0.0601	0.216	OSBPL6	oxysterol binding protein-like 6	114880
229331_at	0.081	0.216	SPATA18	spermatogenesis associated 18 homolog (rat)	132671
202342_s_at	0.0874	0.215	TRIM2	tripartite motif-containing 2	23321
219655_at	0.08	0.215	C7orf10	chromosome 7 open reading frame 10	79783
236656_s_at	0.0888	0.215	LOC100130506	hypothetical protein LOC100130506	100130506
204557_s_at	0.081	0.214	DZIP1	DAZ interacting protein 1	22873
212067_s_at	0.079	0.213	C1R	complement component 1, r subcomponent	715
212353_at	0.0463	0.213	SULF1	sulfatase 1	23213
209386_at	0.0994	0.211	TM4SF1	transmembrane 4 L six family member 1	4071
210612_s_at	0.0943	0.211	SYNJ2	synaptojanin 2	8871
219090_at	0.0875	0.211	SLC24A3	solute carrier family 24 (sodium/potassium/calcium exchanger), member 3	57419
227376_at	0.0875	0.211	GLI3	GLI-Kruppel family member GLI3	2737
213506_at	0.0616	0.21	F2RL1	coagulation factor II (thrombin) receptor-like 1	2150
235521_at	0.0659	0.21	HOXA3	homeobox A3	3200
211756_at	0.0711	0.207	PTHLH	parathyroid hormone-like hormone	5744
213169_at	0.0948	0.207	SEMA5A	sema domain, seven thrombospondin repeats (type 1 and type 1-like), transmembrane domain (TM) and short cytoplasmic domain, (semaphorin) 5A	9037
209897_s_at	0.0659	0.205	SLIT2	slit homolog 2 (Drosophila)	9353
202565_s_at	0.0686	0.204	SVIL	supervillin	6840
211651_s_at	0.0816	0.204	LAMB1	laminin, beta 1	3912
236640_at	0.0475	0.204	LOC399959	Hypothetical gene supported by BX647608	399959
202363_at	0.0659	0.202	SPOCK1	sparc/osteonectin, cwcv and kazal-like domains proteoglycan (testican) 1	6695
204556_s_at	0.0659	0.202	DZIP1	DAZ interacting protein 1	22873
215388_s_at	0.0778	0.202	CFH, CFHR1	complement factor H, complement factor H-related 1	3075, 3078
241789_at	0.0888	0.201	---	---	---
225481_at	0.0618	0.199	FRMD6	FERM domain containing 6	122786
231175_at	0.0475	0.199	C6orf65	chromosome 6 open reading frame 65	221336
203476_at	0.0673	0.198	TPBG	trophoblast glycoprotein	7162
225450_at	0.0475	0.198	AMOTL1	angiomotin like 1	154810
212813_at	0.0816	0.197	JAM3, LOC100133502	junctional adhesion molecule 3, hypothetical protein LOC100133502	100133502, 83700
222668_at	0.0601	0.197	KCTD15	potassium channel tetramerisation domain containing 15	79047
225464_at	0.0692	0.196	FRMD6	FERM domain containing 6	122786
239058_at	0.0758	0.196	---	---	---
236738_at	0.0997	0.195	LOC401097	Similar to LOC166075	401097
212985_at	0.0756	0.194	APBB2	amyloid beta (A4) precursor protein-binding, family B, member 2	323
244533_at	0.0816	0.194	---	---	---
238021_s_at	0.0616	0.192	hCG_1815491	hCG1815491	643911
238592_at	0.048	0.191	PDLIM3	PDZ and LIM domain 3	27295
205120_s_at	0.0475	0.19	SGCB	sarcoglycan, beta (43kDa dystrophin-associated glycoprotein)	6443
213943_at	0.0981	0.19	TWIST1	twist homolog 1 (Drosophila)	7291
228933_at	0.0686	0.19	NHS	Nance-Horan syndrome (congenital cataracts and dental anomalies)	4810
205514_at	0.0475	0.188	ZNF415	zinc finger protein 415	55786
207480_s_at	0.081	0.188	MEIS2	Meis homeobox 2	4212
213260_at	0.0999	0.188	FOXC1	forkhead box C1	2296
204400_at	0.0894	0.187	EFS	embryonal Fyn-associated substrate	10278
205802_at	0.0749	0.185	TRPC1	transient receptor potential cation channel, subfamily C, member 1	7220
226282_at	0.0752	0.184	---	---	---
228141_at	0.0855	0.184	GPX8	glutathione peroxidase 8	493869
204686_at	0.0716	0.182	IRS1	insulin receptor substrate 1	3667
232226_at	0.0676	0.182	LRRC4C	leucine rich repeat containing 4C	57689
209596_at	0.0812	0.179	MXRA5	matrix-remodelling associated 5	25878
225162_at	0.0778	0.179	SH3D19	SH3 domain containing 19	152503
233607_at	0.0711	0.179	---	---	---
236856_x_at	0.0871	0.179	---	---	---
206385_s_at	0.067	0.177	ANK3	ankyrin 3, node of Ranvier (ankyrin G)	288
222449_at	0.0624	0.177	PMEPA1	prostate transmembrane protein, androgen induced 1	56937
201505_at	0.0654	0.176	LAMB1	laminin, beta 1	3912
202551_s_at	0.0827	0.175	CRIM1	cysteine rich transmembrane BMP regulator 1 (chordin-like)	51232
207173_x_at	0.0826	0.175	CDH11	cadherin 11, type 2, OB-cadherin (osteoblast)	1009
205898_at	0.0756	0.174	CX3CR1	chemokine (C-X3-C motif) receptor 1	1524
205968_at	0.0475	0.173	KCNS3	potassium voltage-gated channel, delayed-rectifier, subfamily S, member 3	3790
212758_s_at	0.0815	0.173	ZEB1	zinc finger E-box binding homeobox 1	6935
227921_at	0.0951	0.173	---	---	---
228608_at	0.0475	0.173	NALCN	sodium leak channel, non-selective	259232
212104_s_at	0.0475	0.172	RBM9	RNA binding motif protein 9	23543
244623_at	0.0561	0.171	KCNQ5	potassium voltage-gated channel, KQT-like subfamily, member 5	56479
203706_s_at	0.0651	0.17	FZD7	frizzled homolog 7 (Drosophila)	8324
202766_s_at	0.073	0.169	FBN1	fibrillin 1	2200
203705_s_at	0.0475	0.169	FZD7	frizzled homolog 7 (Drosophila)	8324
218418_s_at	0.0815	0.169	KANK2	KN motif and ankyrin repeat domains 2	25959
202765_s_at	0.0928	0.167	FBN1	fibrillin 1	2200
239286_at	0.0913	0.167	CDH11	cadherin 11, type 2, OB-cadherin (osteoblast)	1009
235733_at	0.0533	0.166	---	---	---
204948_s_at	0.0749	0.165	FST	follistatin	10468
203903_s_at	0.0651	0.164	HEPH	hephaestin	9843
233365_at	0.0772	0.164	---	---	---
211343_s_at	0.0475	0.163	COL13A1	collagen, type XIII, alpha 1	1305
225275_at	0.0601	0.163	EDIL3	EGF-like repeats and discoidin I-like domains 3	10085
225681_at	0.0531	0.163	CTHRC1	collagen triple helix repeat containing 1	115908
238751_at	0.081	0.163	---	---	---
204237_at	0.0826	0.162	GULP1	GULP, engulfment adaptor PTB domain containing 1	51454
241780_at	0.0686	0.161	---	---	---
204797_s_at	0.0892	0.16	EML1	echinoderm microtubule associated protein like 1	2009
224955_at	0.0601	0.16	TEAD1	TEA domain family member 1 (SV40 transcriptional enhancer factor)	7003
229554_at	0.081	0.16	---	---	---
228423_at	0.0631	0.158	MAP9	microtubule-associated protein 9	79884
201261_x_at	0.0878	0.157	BGN	biglycan	633
227070_at	0.077	0.154	GLT8D2	glycosyltransferase 8 domain containing 2	83468
227226_at	0.0463	0.154	MRAP2	melanocortin 2 receptor accessory protein 2	112609
201579_at	0.0875	0.153	FAT	FAT tumor suppressor homolog 1 (Drosophila)	2195
213488_at	0.0475	0.153	SNED1	sushi, nidogen and EGF-like domains 1	25992
209324_s_at	0.0561	0.152	RGS16	regulator of G-protein signaling 16	6004
204796_at	0.0591	0.151	EML1	echinoderm microtubule associated protein like 1	2009
213541_s_at	0.0882	0.151	ERG	v-ets erythroblastosis virus E26 oncogene homolog (avian)	2078
227126_at	0.0601	0.151	---	---	---
234994_at	0.0696	0.151	TMEM200A	transmembrane protein 200A	114801
201215_at	0.0692	0.15	PLS3	plastin 3 (T isoform)	5358
228186_s_at	0.0514	0.15	RSPO3	R-spondin 3 homolog (Xenopus laevis)	84870
237169_at	0.0612	0.15	---	---	---
230250_at	0.0917	0.149	PTPRB	protein tyrosine phosphatase, receptor type, B	5787
204471_at	0.081	0.148	GAP43	growth associated protein 43	2596
209289_at	0.0692	0.148	NFIB	nuclear factor I/B	4781
209655_s_at	0.0905	0.148	TMEM47	transmembrane protein 47	83604
213194_at	0.0463	0.148	ROBO1	roundabout, axon guidance receptor, homolog 1 (Drosophila)	6091
213933_at	0.0772	0.148	PTGER3	prostaglandin E receptor 3 (subtype EP3)	5733
212942_s_at	0.0475	0.147	KIAA1199	KIAA1199	57214
213139_at	0.0892	0.147	SNAI2	snail homolog 2 (Drosophila)	6591
224694_at	0.048	0.146	ANTXR1	anthrax toxin receptor 1	84168
202729_s_at	0.0591	0.145	LTBP1	latent transforming growth factor beta binding protein 1	4052
227443_at	0.0888	0.144	C9orf150	chromosome 9 open reading frame 150	286343
225745_at	0.0741	0.143	LRP6	low density lipoprotein receptor-related protein 6	4040
233261_at	0.0917	0.143	EBF1	Early B-cell factor 1	1879
235746_s_at	0.0833	0.143	PLA2R1	phospholipase A2 receptor 1, 180kDa	22925
213285_at	0.0616	0.142	TMEM30B	transmembrane protein 30B	161291
221729_at	0.0711	0.142	COL5A2	collagen, type V, alpha 2	1290
212730_at	0.0929	0.141	DMN	desmuslin	23336
203002_at	0.0948	0.14	AMOTL2	angiomotin like 2	51421
213413_at	0.0531	0.14	STON1	stonin 1	11037
203440_at	0.0756	0.139	CDH2	cadherin 2, type 1, N-cadherin (neuronal)	1000
205803_s_at	0.0697	0.139	TRPC1	transient receptor potential cation channel, subfamily C, member 1	7220
231807_at	0.0957	0.139	KIAA1217	KIAA1217	56243
211737_x_at	0.0714	0.138	PTN	pleiotrophin	5764
226342_at	0.0971	0.138	SPTBN1	spectrin, beta, non-erythrocytic 1	6711
201445_at	0.0711	0.136	CNN3	calponin 3, acidic	1266
213429_at	0.0624	0.136	---	---	---
214297_at	0.0824	0.134	CSPG4	chondroitin sulfate proteoglycan 4	1464
230183_at	0.048	0.134	EXT1	exostoses (multiple) 1	2131
225308_s_at	0.0812	0.133	TANC1	tetratricopeptide repeat, ankyrin repeat and coiled-coil containing 1	85461
1553613_s_at	0.0894	0.132	FOXC1	forkhead box C1	2296
203083_at	0.0601	0.132	THBS2	thrombospondin 2	7058
203131_at	0.0692	0.132	PDGFRA	platelet-derived growth factor receptor, alpha polypeptide	5156
204072_s_at	0.0486	0.132	FRY	furry homolog (Drosophila)	10129
221011_s_at	0.0686	0.132	LBH	limb bud and heart development homolog (mouse)	81606
223690_at	0.0577	0.132	LTBP2	latent transforming growth factor beta binding protein 2	4053
226279_at	0.067	0.132	PRSS23	protease, serine, 23	11098
204682_at	0.0475	0.13	LTBP2	latent transforming growth factor beta binding protein 2	4053
210002_at	0.0694	0.13	GATA6	GATA binding protein 6	2627
222450_at	0.0475	0.13	PMEPA1	prostate transmembrane protein, androgen induced 1	56937
226103_at	0.0917	0.13	NEXN	nexilin (F actin binding protein)	91624
203987_at	0.072	0.129	FZD6	frizzled homolog 6 (Drosophila)	8323
204235_s_at	0.0616	0.129	GULP1	GULP, engulfment adaptor PTB domain containing 1	51454
213071_at	0.089	0.129	DPT	dermatopontin	1805
212364_at	0.08	0.128	MYO1B	myosin IB	4430
223378_at	0.0532	0.128	GLIS2	GLIS family zinc finger 2	84662
211596_s_at	0.067	0.127	LRIG1	leucine-rich repeats and immunoglobulin-like domains 1	26018
209955_s_at	0.0475	0.124	FAP	fibroblast activation protein, alpha	2191
201792_at	0.0875	0.123	AEBP1	AE binding protein 1	165
203989_x_at	0.0601	0.123	F2R	coagulation factor II (thrombin) receptor	2149
231213_at	0.0714	0.123	PDE1A	phosphodiesterase 1A, calmodulin-dependent	5136
233599_at	0.0944	0.123	hCG_2003663	hCG2003663	728061
200636_s_at	0.081	0.122	PTPRF	protein tyrosine phosphatase, receptor type, F	5792
203038_at	0.08	0.121	PTPRK	protein tyrosine phosphatase, receptor type, K	5796
222835_at	0.0475	0.12	THSD4	thrombospondin, type I, domain containing 4	79875
225728_at	0.0616	0.12	SORBS2	sorbin and SH3 domain containing 2	8470
225782_at	0.0726	0.12	MSRB3	methionine sulfoxide reductase B3	253827
204749_at	0.0475	0.119	NAP1L3	nucleosome assembly protein 1-like 3	4675
230660_at	0.0614	0.119	SERTAD4	SERTA domain containing 4	56256
230791_at	0.0878	0.119	---	---	---
225303_at	0.0726	0.117	KIRREL	kin of IRRE like (Drosophila)	55243
213905_x_at	0.0918	0.115	BGN	biglycan	633
201578_at	0.081	0.114	PODXL	podocalyxin-like	5420
204863_s_at	0.0722	0.114	IL6ST	interleukin 6 signal transducer (gp130, oncostatin M receptor)	3572
212328_at	0.0673	0.113	LIMCH1	LIM and calponin homology domains 1	22998
235956_at	0.0626	0.112	KIAA1377	KIAA1377	57562
1554062_at	0.0601	0.111	XG	Xg blood group	7499
203323_at	0.0579	0.111	CAV2	caveolin 2	858
218656_s_at	0.0582	0.111	LHFP	lipoma HMGIC fusion partner	10186
221911_at	0.0475	0.11	ETV1	ets variant gene 1	2115
234563_at	0.0772	0.109	---	---	---
224894_at	0.0812	0.108	YAP1	Yes-associated protein 1, 65kDa	10413
218901_at	0.0475	0.107	PLSCR4	phospholipid scramblase 4	57088
223611_s_at	0.0601	0.107	LNX1	ligand of numb-protein X 1	84708
241473_at	0.0531	0.107	---	---	---
206766_at	0.0659	0.106	ITGA10	integrin, alpha 10	8515
209656_s_at	0.0812	0.106	TMEM47	transmembrane protein 47	83604
226223_at	0.08	0.106	---	---	---
207191_s_at	0.0651	0.101	ISLR	immunoglobulin superfamily containing leucine-rich repeat	3671
209120_at	0.0944	0.101	NR2F2	nuclear receptor subfamily 2, group F, member 2	7026
217525_at	0.0812	0.101	OLFML1	olfactomedin-like 1	283298
227478_at	0.0758	0.101	SETBP1	SET binding protein 1	26040
229088_at	0.0823	0.0996	ENPP1	ectonucleotide pyrophosphatase/phosphodiesterase 1	5167
212372_at	0.0999	0.0994	MYH10	myosin, heavy chain 10, non-muscle	4628
222288_at	0.0616	0.0993	---	---	---
221942_s_at	0.0935	0.0986	GUCY1A3	guanylate cyclase 1, soluble, alpha 3	2982
226695_at	0.0704	0.0979	PRRX1	paired related homeobox 1	5396
201117_s_at	0.0705	0.0975	CPE	carboxypeptidase E	1363
225571_at	0.0475	0.0973	LIFR	leukemia inhibitory factor receptor alpha	3977
235355_at	0.0979	0.0969	---	---	---
238688_at	0.0789	0.0966	TPM1	Tropomyosin 1 (alpha)	7168
221127_s_at	0.0864	0.0958	RIG	regulated in glioma	10530
204223_at	0.0935	0.094	PRELP	proline/arginine-rich end leucine-rich repeat protein	5549
1552309_a_at	0.0654	0.0933	NEXN	nexilin (F actin binding protein)	91624
205066_s_at	0.0651	0.0915	ENPP1	ectonucleotide pyrophosphatase/phosphodiesterase 1	5167
218087_s_at	0.0745	0.0914	SORBS1	sorbin and SH3 domain containing 1	10580
244455_at	0.095	0.0901	KCNT2	potassium channel, subfamily T, member 2	343450
218974_at	0.0531	0.0898	SOBP	sine oculis binding protein homolog (Drosophila)	55084
228396_at	0.0682	0.0889	PRKG1	protein kinase, cGMP-dependent, type I	5592
235318_at	0.0601	0.0887	FBN1	fibrillin 1	2200
213067_at	0.0828	0.0886	MYH10	myosin, heavy chain 10, non-muscle	4628
225975_at	0.0758	0.0885	PCDH18	protocadherin 18	54510
229674_at	0.0475	0.0884	SERTAD4	SERTA domain containing 4	56256
206025_s_at	0.0961	0.0883	TNFAIP6	tumor necrosis factor, alpha-induced protein 6	7130
223315_at	0.0651	0.0874	NTN4	netrin 4	59277
223672_at	0.0601	0.0874	SGIP1	SH3-domain GRB2-like (endophilin) interacting protein 1	84251
232080_at	0.0475	0.0865	HECW2	HECT, C2 and WW domain containing E3 ubiquitin protein ligase 2	57520
236089_at	0.0531	0.0865	---	---	---
204894_s_at	0.0826	0.0859	AOC3	amine oxidase, copper containing 3 (vascular adhesion protein 1)	8639
225516_at	0.0789	0.0856	SLC7A2	solute carrier family 7 (cationic amino acid transporter, y+ system), member 2	6542
229530_at	0.0838	0.0852	GUCY1A3	Guanylate cyclase 1, soluble, alpha 3	2982
218804_at	0.0614	0.0851	ANO1	anoctamin 1, calcium activated chloride channel	55107
227566_at	0.0692	0.0833	HNT	neurotrimin	50863
229802_at	0.0772	0.0821	---	---	---
214981_at	0.0769	0.0808	POSTN	periostin, osteoblast specific factor	10631
242722_at	0.0694	0.0804	LMO7	LIM domain 7	4008
235570_at	0.0582	0.0802	---	---	---
213032_at	0.0692	0.0798	NFIB	nuclear factor I/B	4781
219778_at	0.0514	0.0777	ZFPM2	zinc finger protein, multitype 2	23414
232544_at	0.0665	0.0773	---	---	---
233364_s_at	0.0789	0.077	---	---	---
228224_at	0.0759	0.0762	PRELP	proline/arginine-rich end leucine-rich repeat protein	5549
202555_s_at	0.0756	0.076	MYLK	myosin light chain kinase	4638
219427_at	0.0591	0.0754	FAT4	FAT tumor suppressor homolog 4 (Drosophila)	79633
225381_at	0.0699	0.0752	LOC399959	hypothetical gene supported by BX647608	399959
214247_s_at	0.0651	0.0744	DKK3	dickkopf homolog 3 (Xenopus laevis)	27122
227235_at	0.0926	0.0733	GUCY1A3	Guanylate cyclase 1, soluble, alpha 3	2982
205422_s_at	0.0531	0.0725	ITGBL1	integrin, beta-like 1 (with EGF-like repeat domains)	9358
205908_s_at	0.0876	0.0702	OMD	osteomodulin	4958
205381_at	0.0601	0.0692	LRRC17	leucine rich repeat containing 17	10234
236179_at	0.0659	0.0679	CDH11	cadherin 11, type 2, OB-cadherin (osteoblast)	1009
205907_s_at	0.096	0.0668	OMD	osteomodulin	4958
202728_s_at	0.0964	0.0663	LTBP1	latent transforming growth factor beta binding protein 1	4052
228827_at	0.0531	0.0654	---	---	---
225664_at	0.0854	0.063	COL12A1	collagen, type XII, alpha 1	1303
227646_at	0.0614	0.0627	EBF1	early B-cell factor 1	1879
235944_at	0.0601	0.062	HMCN1	hemicentin 1	83872
242496_at	0.0601	0.0613	---	---	---
213068_at	0.0692	0.0611	DPT	dermatopontin	1805
232090_at	0.0561	0.0603	LOC100128178	similar to hCG2041313	100128178
238481_at	0.0686	0.0583	MGP	matrix Gla protein	4256
221204_s_at	0.0463	0.0576	CRTAC1	cartilage acidic protein 1	55118
228640_at	0.0812	0.0569	PCDH7	protocadherin 7	5099
232113_at	0.0937	0.0539	---	---	---
228750_at	0.1	0.0537	---	---	---
219773_at	0.0676	0.053	NOX4	NADPH oxidase 4	50507
229218_at	0.081	0.053	COL1A2	collagen, type I, alpha 2	1278
231993_at	0.0475	0.051	ITGBL1	Integrin, beta-like 1 (with EGF-like repeat domains)	9358
204052_s_at	0.0875	0.049	SFRP4	secreted frizzled-related protein 4	6424
228481_at	0.0475	0.0484	---	---	---
211726_s_at	0.0582	0.0447	FMO2	flavin containing monooxygenase 2 (non-functional)	2327
238447_at	0.0475	0.044	RBMS3	RNA binding motif, single stranded interacting protein	27303
223475_at	0.0772	0.0439	CRISPLD1	cysteine-rich secretory protein LCCL domain containing 1	83690
226930_at	0.0475	0.0434	FNDC1	fibronectin type III domain containing 1	84624
1556329_a_at	0.0905	0.0423	---	---	---
219304_s_at	0.0981	0.0403	PDGFD	platelet derived growth factor D	80310
228268_at	0.0618	0.0371	FMO2	flavin containing monooxygenase 2 (non-functional)	2327
226237_at	0.0692	0.0366	---	---	---
226769_at	0.0475	0.036	FIBIN	fin bud initiation factor	387758
234103_at	0.0475	0.0322	KCNT2	Potassium channel, subfamily T, member 2	343450
206101_at	0.0531	0.0321	ECM2	extracellular matrix protein 2, female organ and adipocyte specific	1842
209071_s_at	0.0907	0.0306	RGS5	regulator of G-protein signaling 5	8490
1557080_s_at	0.0475	0.0291	ITGBL1	integrin, beta-like 1 (with EGF-like repeat domains)	9358
208096_s_at	0.0475	0.027	COL21A1	collagen, type XXI, alpha 1	81578
214927_at	0.0475	0.0269	ITGBL1	integrin, beta-like 1 (with EGF-like repeat domains)	9358
222722_at	0.0971	0.0228	OGN	osteoglycin	4969
223122_s_at	0.0765	0.0185	SFRP2	secreted frizzled-related protein 2	6423
219087_at	0.0475	0.0108	ASPN	asporin	54829
